# Supplementary material for: 1,2-Bis(4-methyl­benz­yl)diselane
Source: Acta Crystallogr Sect E Struct Rep Online. 2012 Mar 7;68(Pt 4):o985. doi: 10.1107/S1600536812007726 (PMC3343955; doi:10.1107/S1600536812007726)
Supplement: Supplementary file 1 [file e-68-0o985-sup1.cif]

##############################################################################
#                                                                            #
# This CIF contains the data in a paper accepted for publication in          #
# Acta Crystallographica Section E. It conforms to the requirements of       #
# Notes for Authors for Acta Crystallographica Section E, and has been       #
# peer reviewed under the auspices of the IUCr Commission on Journals.       #
#                                                                            #
# Full details of the Crystallographic Information File format               #
# are given in the paper "The Crystallographic Information File (CIF):       #
# a New Standard Archive File for Crystallography" by S. R. Hall, F. H.      #
# Allen and I. D. Brown [Acta Cryst. (1991), A47, 655-685].                  #
#                                                                            #
# The current version of the core CIF dictionary is obtainable from          #
# ftp://ftp.iucr.org/pub/cif_core.dic.                                       #
#                                                                            #
# Software is freely available for graphical display of the structure(s)     #
# in this CIF. For information consult the CIF software page                 #
# http://www.iucr.org/resources/cif/software.                                #
#                                                                            #
# This file may be used for bona fide research purposes within the           #
# scientific community so long as proper attribution is given to the journal # 
# article from which it was obtained.                                        #
#                                                                            #
##############################################################################
data_I
_audit_creation_method
;
Olex2 1.1
(compiled 2011.11.01 svn.r2039, GUI svn.r3906)
;
_chemical_name_systematic
;
1,2-Bis(4-methylbenzyl)diselane
;
_chemical_name_common     ?
_chemical_formula_moiety     'C16 H18 Se2'
_chemical_formula_sum     'C16 H18 Se2'
_chemical_formula_iupac     'C16 H18 Se2'
_chemical_formula_weight     368.22
_chemical_melting_point     ?
_symmetry_cell_setting     monoclinic
_symmetry_space_group_name_H-M     'P 21/c'
_symmetry_space_group_name_Hall     '-P 2ybc'
loop_
    _space_group_symop_id
    _space_group_symop_operation_xyz
    1 'x, y, z'
    2 '-x, y+1/2, -z+1/2'
    3 '-x, -y, -z'
    4 'x, -y-1/2, z-1/2'
_cell_length_a     5.8748(7)
_cell_length_b     11.5315(11)
_cell_length_c     22.794(3)
_cell_angle_alpha     90.00
_cell_angle_beta     91.701(9)
_cell_angle_gamma     90.00
_cell_volume     1543.5(3)
_cell_formula_units_Z     4
_cell_measurement_reflns_used     933
_cell_measurement_theta_min     3.2054
_cell_measurement_theta_max     29.4156
_cell_measurement_temperature     293(2)
_exptl_crystal_description     prism
_exptl_crystal_colour     yellow
_exptl_crystal_size_max     0.40
_exptl_crystal_size_mid     0.09
_exptl_crystal_size_min     0.09
_exptl_crystal_density_diffrn     1.585
_exptl_crystal_density_meas     ?
_exptl_crystal_density_method     'not measured'
_exptl_crystal_F_000     728
_exptl_absorpt_coefficient_mu     4.772
_exptl_absorpt_correction_type     multi-scan
_exptl_absorpt_process_details     '(CrysAlis PRO; Agilent, 2010)'
_exptl_absorpt_correction_T_min     0.46849
_exptl_absorpt_correction_T_max     1.00000
_exptl_special_details     ?
_diffrn_ambient_temperature     293(2)
_diffrn_radiation_type     'Mo K\a'
_diffrn_radiation_wavelength     0.7107
_diffrn_radiation_monochromator     graphite
_diffrn_measurement_device_type     'Agilent Xcalibur Sapphire3 Gemini Ultra'
_diffrn_measurement_method     '\w scans'
_diffrn_detector_area_resol_mean     16.0288
_diffrn_reflns_number     4989
_diffrn_reflns_av_R_equivalents     0.0412
_diffrn_reflns_theta_min     3.21
_diffrn_reflns_theta_max     25.00
_diffrn_reflns_theta_full     25.00
_diffrn_measured_fraction_theta_max     0.999
_diffrn_measured_fraction_theta_full     0.999
_diffrn_reflns_limit_h_min     -4
_diffrn_reflns_limit_h_max     6
_diffrn_reflns_limit_k_min     -7
_diffrn_reflns_limit_k_max     13
_diffrn_reflns_limit_l_min     -27
_diffrn_reflns_limit_l_max     26
_refine_special_details     ?
_reflns_number_total     2708
_reflns_number_gt     1806
_reflns_threshold_expression     I>2\s(I)
_refine_ls_structure_factor_coef     Fsqd
_refine_ls_matrix_type     full
_refine_ls_R_factor_all     0.0908
_refine_ls_R_factor_gt     0.0514
_refine_ls_wR_factor_gt     0.0956
_refine_ls_wR_factor_ref     0.1114
_refine_ls_goodness_of_fit_ref     1.018
_refine_ls_restrained_S_all     1.018
_refine_ls_number_reflns     2708
_refine_ls_number_parameters     165
_refine_ls_number_restraints     0
_refine_ls_number_constraints     0
_refine_ls_hydrogen_treatment     constr
_refine_ls_weighting_scheme     calc
_refine_ls_weighting_details
                   'calc w=1/[\s^2^(Fo^2^)+(0.04P)^2^] where P=(Fo^2^+2Fc^2^)/3'
_atom_sites_solution_hydrogens     geom
_atom_sites_solution_primary     direct
_atom_sites_solution_secondary     difmap
_refine_ls_shift/su_max     0.001
_refine_ls_shift/su_mean     0.000
_refine_diff_density_max     0.392
_refine_diff_density_min     -0.909
_refine_ls_extinction_method     none
_refine_ls_extinction_coef     ?
loop_
    _atom_type_symbol
    _atom_type_description
    _atom_type_scat_dispersion_real
    _atom_type_scat_dispersion_imag
    _atom_type_scat_source
    'C' 'C' 0.0033 0.0016
                         'International Tables Vol C Tables 4.2.6.8 and 6.1.1.4'
    'H' 'H' 0.0000 0.0000
                         'International Tables Vol C Tables 4.2.6.8 and 6.1.1.4'
    'Se' 'Se' -0.0929 2.2259
                         'International Tables Vol C Tables 4.2.6.8 and 6.1.1.4'
_computing_data_collection     'CrysAlis PRO (Agilent, 2010)'
_computing_cell_refinement     'CrysAlis PRO (Agilent, 2010)'
_computing_data_reduction     'CrysAlis PRO (Agilent, 2010)'
_computing_structure_solution     'SHELXS97 (Sheldrick, 2008)'
_computing_structure_refinement     'SHELXL97 (Sheldrick, 2008)'
_computing_molecular_graphics     'SHELXTL (Sheldrick, 2008)'
_computing_publication_material     'publCIF (Westrip, 2010)'
loop_
    _atom_site_type_symbol
    _atom_site_label
    _atom_site_fract_x
    _atom_site_fract_y
    _atom_site_fract_z
    _atom_site_U_iso_or_equiv
    _atom_site_adp_type
    _atom_site_calc_flag
    _atom_site_refinement_flags
    _atom_site_occupancy
    _atom_site_symmetry_multiplicity
    _atom_site_disorder_assembly
    _atom_site_disorder_group
    Se Se1 0.12002(10) 0.36751(6) 0.23758(3) 0.0552(2) Uani d . 1 1 . .
    Se Se2 0.50760(10) 0.39377(5) 0.24250(3) 0.0556(2) Uani d . 1 1 . .
    C C10 0.4109(9) 0.5942(5) 0.1691(3) 0.0429(14) Uani d . 1 1 . .
    C C6 0.5077(10) 0.1399(6) 0.0874(3) 0.0559(17) Uani d . 1 1 . .
    H H6 0.6441 0.1495 0.0683 0.067 Uiso calc R 1 1 . .
    C C2 0.1859(9) 0.2269(5) 0.1334(2) 0.0403(14) Uani d . 1 1 . .
    C C7 0.3887(9) 0.2363(5) 0.1049(2) 0.0476(15) Uani d . 1 1 . .
    H H7 0.4468 0.3096 0.0973 0.057 Uiso calc R 1 1 . .
    C C3 0.1048(9) 0.1154(5) 0.1433(3) 0.0500(16) Uani d . 1 1 . .
    H H3 -0.0323 0.1057 0.1620 0.060 Uiso calc R 1 1 . .
    C C15 0.2026(9) 0.6475(5) 0.1722(3) 0.0479(15) Uani d . 1 1 . .
    H H15 0.1437 0.6645 0.2087 0.057 Uiso calc R 1 1 . .
    C C1 0.0609(9) 0.3312(5) 0.1532(3) 0.0514(16) Uani d . 1 1 . .
    H H1A -0.1012 0.3190 0.1465 0.062 Uiso calc R 1 1 . .
    H H1B 0.1051 0.3973 0.1298 0.062 Uiso calc R 1 1 . .
    C C9 0.5378(10) 0.5602(5) 0.2243(3) 0.0638(19) Uani d . 1 1 . .
    H H9A 0.4812 0.6053 0.2567 0.077 Uiso calc R 1 1 . .
    H H9B 0.6977 0.5787 0.2204 0.077 Uiso calc R 1 1 . .
    C C13 0.1619(11) 0.6539(5) 0.0667(3) 0.0590(18) Uani d . 1 1 . .
    C C5 0.4281(10) 0.0295(5) 0.0978(3) 0.0505(16) Uani d . 1 1 . .
    C C14 0.0798(9) 0.6759(5) 0.1216(3) 0.0528(17) Uani d . 1 1 . .
    H H14 -0.0619 0.7109 0.1246 0.063 Uiso calc R 1 1 . .
    C C11 0.4962(10) 0.5722(5) 0.1137(3) 0.0530(17) Uani d . 1 1 . .
    H H11 0.6380 0.5373 0.1106 0.064 Uiso calc R 1 1 . .
    C C4 0.2230(10) 0.0197(5) 0.1258(3) 0.0552(17) Uani d . 1 1 . .
    H H4 0.1642 -0.0536 0.1330 0.066 Uiso calc R 1 1 . .
    C C12 0.3736(12) 0.6015(5) 0.0636(3) 0.0617(18) Uani d . 1 1 . .
    H H12 0.4334 0.5860 0.0271 0.074 Uiso calc R 1 1 . .
    C C8 0.5624(11) -0.0765(6) 0.0797(3) 0.084(2) Uani d . 1 1 . .
    H H8A 0.4714 -0.1225 0.0529 0.126 Uiso calc R 1 1 . .
    H H8B 0.6022 -0.1217 0.1139 0.126 Uiso calc R 1 1 . .
    H H8C 0.6986 -0.0523 0.0610 0.126 Uiso calc R 1 1 . .
    C C16 0.0258(13) 0.6855(7) 0.0112(3) 0.106(3) Uani d . 1 1 . .
    H H16A -0.1074 0.6374 0.0079 0.159 Uiso calc R 1 1 . .
    H H16B 0.1179 0.6735 -0.0223 0.159 Uiso calc R 1 1 . .
    H H16C -0.0191 0.7654 0.0130 0.159 Uiso calc R 1 1 . .
loop_
    _atom_site_aniso_label
    _atom_site_aniso_U_11
    _atom_site_aniso_U_22
    _atom_site_aniso_U_33
    _atom_site_aniso_U_12
    _atom_site_aniso_U_13
    _atom_site_aniso_U_23
    Se1 0.0591(4) 0.0521(4) 0.0554(4) -0.0040(3) 0.0163(3) -0.0017(3)
    Se2 0.0581(4) 0.0471(4) 0.0609(5) 0.0025(3) -0.0119(3) 0.0037(4)
    C10 0.038(3) 0.028(3) 0.063(4) -0.004(3) -0.003(3) -0.001(3)
    C6 0.051(4) 0.067(4) 0.049(4) -0.005(4) 0.004(3) -0.005(4)
    C2 0.041(3) 0.037(3) 0.042(4) -0.005(3) -0.012(3) 0.005(3)
    C7 0.054(4) 0.039(3) 0.049(4) -0.005(3) 0.002(3) 0.000(3)
    C3 0.041(3) 0.058(4) 0.051(4) -0.006(3) -0.003(3) 0.000(3)
    C15 0.057(4) 0.036(3) 0.052(4) 0.001(3) 0.010(3) -0.004(3)
    C1 0.047(3) 0.047(4) 0.060(4) 0.003(3) -0.006(3) -0.002(3)
    C9 0.063(4) 0.042(4) 0.086(5) -0.010(3) -0.009(4) -0.004(4)
    C13 0.063(4) 0.045(4) 0.069(5) -0.016(4) -0.008(4) 0.013(4)
    C5 0.060(4) 0.046(4) 0.044(4) 0.003(3) -0.004(3) -0.009(3)
    C14 0.044(3) 0.040(4) 0.075(5) 0.003(3) 0.007(3) 0.011(4)
    C11 0.051(4) 0.035(4) 0.074(5) 0.001(3) 0.015(3) 0.002(4)
    C4 0.063(4) 0.044(4) 0.058(5) -0.010(3) -0.007(3) 0.002(4)
    C12 0.082(5) 0.046(4) 0.058(5) -0.009(4) 0.023(4) 0.000(4)
    C8 0.098(6) 0.061(5) 0.092(6) 0.010(4) 0.001(4) -0.021(5)
    C16 0.113(6) 0.127(7) 0.077(6) -0.014(6) -0.031(5) 0.034(6)
_geom_special_details     ?
loop_
    _geom_bond_atom_site_label_1
    _geom_bond_atom_site_label_2
    _geom_bond_site_symmetry_2
    _geom_bond_distance
    _geom_bond_publ_flag
    Se1 Se2 . 2.2964(9) ?
    Se1 C1 . 1.989(6) ?
    Se2 C9 . 1.973(6) ?
    C10 C15 . 1.373(7) ?
    C10 C9 . 1.496(8) ?
    C10 C11 . 1.396(8) ?
    C6 H6 . 0.9300 ?
    C6 C7 . 1.379(7) ?
    C6 C5 . 1.379(8) ?
    C2 C7 . 1.378(7) ?
    C2 C3 . 1.392(7) ?
    C2 C1 . 1.487(7) ?
    C7 H7 . 0.9300 ?
    C3 H3 . 0.9300 ?
    C3 C4 . 1.369(8) ?
    C15 H15 . 0.9300 ?
    C15 C14 . 1.383(8) ?
    C1 H1A . 0.9700 ?
    C1 H1B . 0.9700 ?
    C9 H9A . 0.9700 ?
    C9 H9B . 0.9700 ?
    C13 C14 . 1.377(9) ?
    C13 C12 . 1.386(9) ?
    C13 C16 . 1.521(8) ?
    C5 C4 . 1.385(8) ?
    C5 C8 . 1.519(8) ?
    C14 H14 . 0.9300 ?
    C11 H11 . 0.9300 ?
    C11 C12 . 1.373(8) ?
    C4 H4 . 0.9300 ?
    C12 H12 . 0.9300 ?
    C8 H8A . 0.9600 ?
    C8 H8B . 0.9600 ?
    C8 H8C . 0.9600 ?
    C16 H16A . 0.9600 ?
    C16 H16B . 0.9600 ?
    C16 H16C . 0.9600 ?
loop_
    _geom_angle_atom_site_label_1
    _geom_angle_atom_site_label_2
    _geom_angle_atom_site_label_3
    _geom_angle_site_symmetry_1
    _geom_angle_site_symmetry_3
    _geom_angle
    _geom_angle_publ_flag
    C1 Se1 Se2 . . 102.67(16) ?
    C9 Se2 Se1 . . 102.31(17) ?
    C15 C10 C9 . . 119.7(6) ?
    C15 C10 C11 . . 118.2(5) ?
    C11 C10 C9 . . 122.0(5) ?
    C7 C6 H6 . . 119.4 ?
    C7 C6 C5 . . 121.1(6) ?
    C5 C6 H6 . . 119.4 ?
    C7 C2 C3 . . 117.0(5) ?
    C7 C2 C1 . . 121.4(5) ?
    C3 C2 C1 . . 121.6(5) ?
    C6 C7 H7 . . 119.1 ?
    C2 C7 C6 . . 121.7(5) ?
    C2 C7 H7 . . 119.1 ?
    C2 C3 H3 . . 119.4 ?
    C4 C3 C2 . . 121.2(5) ?
    C4 C3 H3 . . 119.4 ?
    C10 C15 H15 . . 119.8 ?
    C10 C15 C14 . . 120.4(6) ?
    C14 C15 H15 . . 119.8 ?
    Se1 C1 H1A . . 109.0 ?
    Se1 C1 H1B . . 109.0 ?
    C2 C1 Se1 . . 112.9(4) ?
    C2 C1 H1A . . 109.0 ?
    C2 C1 H1B . . 109.0 ?
    H1A C1 H1B . . 107.8 ?
    Se2 C9 H9A . . 109.0 ?
    Se2 C9 H9B . . 109.0 ?
    C10 C9 Se2 . . 112.7(4) ?
    C10 C9 H9A . . 109.0 ?
    C10 C9 H9B . . 109.0 ?
    H9A C9 H9B . . 107.8 ?
    C14 C13 C12 . . 117.7(6) ?
    C14 C13 C16 . . 121.4(6) ?
    C12 C13 C16 . . 120.9(7) ?
    C6 C5 C4 . . 117.3(6) ?
    C6 C5 C8 . . 121.0(6) ?
    C4 C5 C8 . . 121.7(6) ?
    C15 C14 H14 . . 119.1 ?
    C13 C14 C15 . . 121.8(6) ?
    C13 C14 H14 . . 119.1 ?
    C10 C11 H11 . . 119.6 ?
    C12 C11 C10 . . 120.9(6) ?
    C12 C11 H11 . . 119.6 ?
    C3 C4 C5 . . 121.6(6) ?
    C3 C4 H4 . . 119.2 ?
    C5 C4 H4 . . 119.2 ?
    C13 C12 H12 . . 119.5 ?
    C11 C12 C13 . . 121.0(6) ?
    C11 C12 H12 . . 119.5 ?
    C5 C8 H8A . . 109.5 ?
    C5 C8 H8B . . 109.5 ?
    C5 C8 H8C . . 109.5 ?
    H8A C8 H8B . . 109.5 ?
    H8A C8 H8C . . 109.5 ?
    H8B C8 H8C . . 109.5 ?
    C13 C16 H16A . . 109.5 ?
    C13 C16 H16B . . 109.5 ?
    C13 C16 H16C . . 109.5 ?
    H16A C16 H16B . . 109.5 ?
    H16A C16 H16C . . 109.5 ?
    H16B C16 H16C . . 109.5 ?
loop_
    _geom_torsion_atom_site_label_1
    _geom_torsion_atom_site_label_2
    _geom_torsion_atom_site_label_3
    _geom_torsion_atom_site_label_4
    _geom_torsion_site_symmetry_1
    _geom_torsion_site_symmetry_2
    _geom_torsion_site_symmetry_3
    _geom_torsion_site_symmetry_4
    _geom_torsion
    _geom_torsion_publ_flag
    Se1 Se2 C9 C10 . . . . -51.8(5) ?
    Se2 Se1 C1 C2 . . . . 59.1(4) ?
    C10 C15 C14 C13 . . . . -1.0(9) ?
    C10 C11 C12 C13 . . . . 0.1(9) ?
    C6 C5 C4 C3 . . . . -0.8(9) ?
    C2 C3 C4 C5 . . . . 0.1(9) ?
    C7 C6 C5 C4 . . . . 0.7(9) ?
    C7 C6 C5 C8 . . . . -178.5(5) ?
    C7 C2 C3 C4 . . . . 0.6(8) ?
    C7 C2 C1 Se1 . . . . -97.9(6) ?
    C3 C2 C7 C6 . . . . -0.7(8) ?
    C3 C2 C1 Se1 . . . . 81.6(6) ?
    C15 C10 C9 Se2 . . . . 100.6(6) ?
    C15 C10 C11 C12 . . . . -0.9(9) ?
    C1 Se1 Se2 C9 . . . . 88.1(3) ?
    C1 C2 C7 C6 . . . . 178.8(5) ?
    C1 C2 C3 C4 . . . . -178.8(5) ?
    C9 C10 C15 C14 . . . . -177.8(5) ?
    C9 C10 C11 C12 . . . . 178.2(5) ?
    C5 C6 C7 C2 . . . . 0.0(9) ?
    C14 C13 C12 C11 . . . . 0.4(9) ?
    C11 C10 C15 C14 . . . . 1.4(8) ?
    C11 C10 C9 Se2 . . . . -78.6(6) ?
    C12 C13 C14 C15 . . . . 0.1(9) ?
    C8 C5 C4 C3 . . . . 178.5(6) ?
    C16 C13 C14 C15 . . . . -180.0(6) ?
    C16 C13 C12 C11 . . . . -179.6(6) ?
data_global
_journal_date_recd_electronic     2012-01-16
_journal_date_accepted     2012-02-21
_journal_name_full     'Acta Crystallographica, Section E'
_journal_year     2012
_journal_volume     68
_journal_issue      4
_journal_page_first     o985
_journal_page_last     o985
_journal_paper_category     QO
_journal_paper_doi     10.1107/S1600536812007726
_journal_coeditor_code     BH2412
_publ_contact_author_name     'Wen-Jie Zheng'
_publ_contact_author_address
;
Department of Chemistry
Jinan University
Guangzhou 510632
People's Republic of China
;
_publ_contact_author_email     tzhwj@jnu.edu.cn
_publ_contact_author_fax     862085220223
_publ_contact_author_phone     862085220223
_publ_section_title
;
1,2-Bis(4-methylbenzyl)diselane
;
loop_
    _publ_author_name
    _publ_author_footnote
    _publ_author_address
    "Zhou, Mei-Yun" .
;
Department of Chemistry
Jinan University
Guangzhou 510632
People's Republic of China
;
    "Li, Yi-Qun" .
;
Department of Chemistry
Jinan University
Guangzhou 510632
People's Republic of China
;
    "Zheng, Wen-Jie" .
;
Department of Chemistry
Jinan University
Guangzhou 510632
People's Republic of China
;
