# Supplementary material for: 1,2-Bis(4-methyl­benz­yl)diselane
Source: Acta Crystallogr Sect E Struct Rep Online. 2012 Mar 7;68(Pt 4):o985. doi: 10.1107/S1600536812007726 (PMC3343955; doi:10.1107/S1600536812007726)
Supplement: Supplementary file 2 [file e-68-0o985-Isup2.hkl]

# 
# h,k,l, Fc-squared, Fo-squared, sigma(Fo-squared) and status flag 
# 
data_I
_shelx_title ' ZHOUMEIYUN_1212_1 in P21/c ' 
_shelx_refln_list_code          4 
_shelx_F_calc_maximum      283.79 
_exptl_crystal_F_000       728.00 
_reflns_d_resolution_high  0.8409 
 
loop_ 
 _symmetry_equiv_pos_as_xyz 
 'x, y, z' 
 '-x, y+1/2, -z+1/2' 
 '-x, -y, -z' 
 'x, -y-1/2, z-1/2' 
 
_cell_length_a     5.8748 
_cell_length_b    11.5315 
_cell_length_c    22.7939 
_cell_angle_alpha  90.000 
_cell_angle_beta   91.701 
_cell_angle_gamma  90.000 
 
_shelx_F_squared_multiplier     1.000 
 
loop_ 
 _refln_index_h 
 _refln_index_k 
 _refln_index_l 
 _refln_F_squared_calc 
 _refln_F_squared_meas 
 _refln_F_squared_sigma 
 _refln_observed_status 
   1   0   0     5723.77     5500.43     95.44 o 
   2   0   0    29985.78    25160.68    291.23 o 
   3   0   0    25302.77    22914.26    340.70 o 
   4   0   0       25.22       28.24     14.28 o 
   5   0   0     3024.66     2943.50    127.13 o 
   6   0   0      152.63       61.56     45.20 o 
   1   1   0     3133.79     3116.80     57.04 o 
   2   1   0     4523.71     4367.14     70.58 o 
   3   1   0     1621.81     1583.76     82.33 o 
   4   1   0       96.97       86.42     16.32 o 
   5   1   0      328.60      335.08     30.86 o 
   6   1   0      116.16       93.12     36.55 o 
   0   2   0      300.67      432.62     33.66 o 
   1   2   0    14563.35    14166.84    169.08 o 
   2   2   0      798.88      833.20     51.89 o 
   3   2   0      439.98      388.23     38.43 o 
   4   2   0      618.02      650.35     36.85 o 
   5   2   0       51.85      119.67     43.63 o 
   6   2   0        3.27       -4.21     23.08 o 
   1   3   0      302.73      280.49     16.52 o 
   2   3   0     5681.92     5490.03    138.22 o 
   3   3   0      546.93      615.74     54.72 o 
   4   3   0      482.91      451.52     68.05 o 
   5   3   0      105.80       51.20     34.24 o 
   6   3   0      213.53      126.47     52.44 o 
   0   4   0    57582.04    52699.46    527.88 o 
   1   4   0      217.02      272.59     32.46 o 
   2   4   0     9704.91    10014.01    197.66 o 
   3   4   0    10251.80    10081.53    227.95 o 
   4   4   0       38.39        9.46     25.76 o 
   5   4   0     3330.96     3518.38    225.31 o 
   6   4   0      153.79       90.73     49.79 o 
   1   5   0       18.16       15.21      9.62 o 
   2   5   0     4008.21     4039.81     83.96 o 
   3   5   0      852.59      916.37     74.13 o 
   4   5   0      548.10      485.58     62.45 o 
   5   5   0      189.72      157.84     57.98 o 
   6   5   0      247.38      218.52     67.26 o 
   0   6   0     1149.01     1023.14     89.67 o 
   1   6   0    12662.20    12713.38    176.72 o 
   2   6   0     2803.57     2704.48     78.56 o 
   3   6   0      478.85      561.48     62.76 o 
   4   6   0      752.65      761.79     77.90 o 
   5   6   0       48.95       74.38     54.67 o 
   6   6   0      108.85      106.03     55.81 o 
   1   7   0      235.48      335.46     40.86 o 
   2   7   0     2761.73     2629.55     85.52 o 
   3   7   0       61.28       20.65     47.18 o 
   4   7   0      248.27      246.28     49.40 o 
   5   7   0      239.12      235.32     79.85 o 
   6   7   0       10.38      -64.13     66.39 o 
   0   8   0     6317.71     6552.80    271.63 o 
   1   8   0       22.15       25.35     21.12 o 
   2   8   0      154.84      180.37     25.54 o 
   3   8   0     1700.35     1834.51    115.37 o 
   4   8   0      175.62      222.29     54.23 o 
   5   8   0      336.44      319.38     85.47 o 
   1   9   0     1202.15     1111.60     63.98 o 
   2   9   0      575.59      597.93     48.18 o 
   3   9   0     1078.95     1081.77     91.31 o 
   4   9   0        0.64       27.03     41.58 o 
   5   9   0       24.17       10.29     62.37 o 
   0  10   0      162.04      105.21     26.46 o 
   1  10   0     2041.39     2036.70     90.84 o 
   2  10   0      950.73      925.68     81.81 o 
   3  10   0       49.95       73.12     35.42 o 
   4  10   0      488.98      608.44     81.11 o 
   1  11   0       84.56       44.63     34.39 o 
   2  11   0      339.00      357.33     86.15 o 
   3  11   0        2.49      -42.72     65.65 o 
   4  11   0        1.57       88.52     72.53 o 
   0  12   0      169.48      102.01     56.81 o 
   1  12   0      113.05       94.87     37.07 o 
   2  12   0        0.71     -107.15     71.43 o 
   3  12   0      112.90       68.90     65.43 o 
   1  13   0      147.38       74.91     56.31 o 
   2  13   0      100.10      153.12     80.04 o 
  -6   1   1        7.25        7.81     24.01 o 
  -5   1   1      533.26      550.36     38.36 o 
  -4   1   1       91.20      115.43     19.23 o 
  -3   1   1     1537.02     1661.50     63.15 o 
  -2   1   1     6295.37     6278.71     77.22 o 
  -1   1   1     5982.38     6020.98    101.86 o 
   1   1   1      763.78      836.41     38.28 o 
   2   1   1     3485.18     3309.80     71.05 o 
   3   1   1     1166.80     1174.89     46.83 o 
   4   1   1      369.91      416.02     32.53 o 
   5   1   1      302.41      369.27     30.55 o 
   6   1   1       49.86       12.75     32.56 o 
  -6   2   1      303.50      291.35     41.86 o 
  -5   2   1     3313.56     3477.29    151.86 o 
  -4   2   1      137.23      169.01     23.86 o 
  -3   2   1     5582.70     5328.97     95.64 o 
  -2   2   1     6273.63     6249.73    137.74 o 
  -1   2   1     2750.66     2839.65     58.42 o 
   0   2   1    18121.62    17283.52    218.04 o 
   1   2   1     2931.35     3171.32    117.31 o 
   2   2   1     8366.26     8136.29    128.50 o 
   3   2   1    10589.59     9692.40    168.69 o 
   4   2   1      148.66      207.82     22.08 o 
   5   2   1     3288.22     3167.77    145.74 o 
   6   2   1      183.95      155.80     34.02 o 
  -6   3   1      210.72      158.99     60.73 o 
  -5   3   1       50.15        2.58     40.07 o 
  -4   3   1        8.36       15.43     33.62 o 
  -3   3   1     1956.93     2015.06     95.83 o 
  -2   3   1     6164.91     6248.22    119.62 o 
  -1   3   1    19896.54    20247.92    274.61 o 
   0   3   1     5717.11     6181.41    158.04 o 
   1   3   1     2243.59     2403.23     63.07 o 
   2   3   1     6062.08     6109.71    148.34 o 
   3   3   1     2067.11     2191.22    101.21 o 
   4   3   1       71.57       85.52     29.53 o 
   5   3   1      180.86      343.17     75.13 o 
   6   3   1       31.33      -37.84     47.09 o 
  -6   4   1       58.92        3.08     42.07 o 
  -5   4   1        7.69      124.97     69.55 o 
  -4   4   1      347.30      359.35     71.61 o 
  -3   4   1      115.99      309.01     90.31 o 
  -2   4   1      252.49      284.64     14.31 o 
  -1   4   1      582.53      555.55     31.21 o 
   0   4   1       33.79       21.63     14.30 o 
   1   4   1      547.51      578.36     37.07 o 
   2   4   1     1752.83     1755.20     89.98 o 
   3   4   1      762.72      877.04     71.27 o 
   4   4   1      749.10      721.75     71.11 o 
   5   4   1      140.68      176.98     73.41 o 
   6   4   1      113.89       37.65     46.63 o 
  -6   5   1        1.28      -66.57     64.33 o 
  -5   5   1       41.83       12.14     39.41 o 
  -4   5   1       11.57       -1.97     42.74 o 
  -3   5   1       66.44       56.25     25.17 o 
  -2   5   1      129.43      241.92     47.03 o 
  -1   5   1       46.19       36.54     13.26 o 
   0   5   1      190.25      175.79     24.13 o 
   1   5   1     5320.55     5867.66    173.14 o 
   2   5   1     1059.82      925.90     43.88 o 
   3   5   1      384.46      409.17     52.42 o 
   4   5   1        6.04       -8.16     30.97 o 
   5   5   1      390.57      434.10     87.26 o 
   6   5   1        0.96       -6.31     45.13 o 
  -6   6   1       74.86       59.68     44.62 o 
  -5   6   1     1349.53     1606.88    170.06 o 
  -4   6   1        0.72      -93.58     62.38 o 
  -3   6   1     5110.66     4843.76    170.88 o 
  -2   6   1     2691.35     2792.57     79.64 o 
  -1   6   1      377.46      441.93     42.41 o 
   0   6   1    17769.99    17797.62    267.96 o 
   1   6   1       82.52      120.87     43.74 o 
   2   6   1     3055.66     2852.81     82.17 o 
   3   6   1     4143.50     4076.68    160.09 o 
   4   6   1       23.68       35.78     47.82 o 
   5   6   1      993.02      978.85    137.07 o 
   6   6   1       70.84        5.02     62.01 o 
  -6   7   1      109.76      154.61     96.63 o 
  -5   7   1       39.11       94.41     50.81 o 
  -4   7   1      130.86       97.90     58.81 o 
  -3   7   1      632.68      553.16     61.02 o 
  -2   7   1     1735.32     1596.73     66.29 o 
  -1   7   1     4275.34     4319.29    107.28 o 
   0   7   1       21.93       33.40     23.57 o 
   1   7   1      896.22      940.50     54.75 o 
   2   7   1     4386.45     4474.23    113.85 o 
   3   7   1      845.17      842.46     94.69 o 
   4   7   1       35.06        0.06     42.01 o 
   5   7   1      250.46      329.60     93.87 o 
  -5   8   1      127.59      118.30     66.99 o 
  -4   8   1     1286.70     1253.48    104.21 o 
  -3   8   1      294.68      260.40     47.07 o 
  -2   8   1      446.34      362.85     35.45 o 
  -1   8   1     2751.92     2670.13     89.23 o 
   0   8   1      539.71      565.12     67.55 o 
   1   8   1     3042.64     2987.63    103.45 o 
   2   8   1     1767.16     1715.14     76.91 o 
   3   8   1     1078.33      946.78     86.00 o 
   4   8   1     1234.05     1204.84    104.17 o 
   5   8   1      102.96       57.26     43.54 o 
  -5   9   1       19.21      -40.17     61.28 o 
  -4   9   1       14.07       70.29     36.57 o 
  -3   9   1       97.93       81.24     34.07 o 
  -2   9   1       10.56       27.09     23.33 o 
  -1   9   1      197.59      217.40     35.28 o 
   0   9   1      174.74      174.34     26.09 o 
   1   9   1       98.71      122.33     28.94 o 
   2   9   1        3.17        3.14     14.75 o 
   3   9   1        1.35       -9.25     47.70 o 
   4   9   1       11.26      -17.31     57.37 o 
   5   9   1       30.27       79.39     68.70 o 
  -4  10   1       97.07       65.23     57.83 o 
  -3  10   1      711.03      750.11     80.34 o 
  -2  10   1      306.37      328.86     38.76 o 
  -1  10   1       75.45       34.68     44.33 o 
   0  10   1     1504.81     1535.79     75.75 o 
   1  10   1        1.58       28.70     21.29 o 
   2  10   1      494.02      488.32     46.45 o 
   3  10   1      382.13      404.25     62.74 o 
   4  10   1        8.07       13.44     32.30 o 
  -4  11   1        5.27      121.05     62.87 o 
  -3  11   1       35.95       78.32     63.87 o 
  -2  11   1      327.58      392.53     99.64 o 
  -1  11   1      361.25      347.02     66.98 o 
   0  11   1      127.69       98.59     31.74 o 
   1  11   1       76.72       84.12     26.32 o 
   2  11   1      946.19      986.44     88.18 o 
   3  11   1       57.76       82.99     43.50 o 
   4  11   1        0.61        8.85     47.94 o 
  -3  12   1      155.92      254.76    100.99 o 
  -2  12   1      344.09      352.75     91.52 o 
  -1  12   1     1106.76     1059.96     98.10 o 
   0  12   1      265.15      147.85     43.34 o 
   1  12   1     1146.76     1142.73    102.12 o 
   2  12   1      553.76      543.48    108.12 o 
   3  12   1      407.72      388.47    101.65 o 
  -2  13   1        1.63     -142.53     95.02 o 
  -1  13   1        4.56       47.33     34.55 o 
   0  13   1        0.09       72.54     49.10 o 
   1  13   1        2.65      -32.96     29.46 o 
   2  13   1        2.96      -86.82     57.88 o 
  -6   0   2       41.59       12.09     46.38 o 
  -5   0   2     3423.75     3264.26    135.72 o 
  -4   0   2       70.16       47.06     18.50 o 
  -3   0   2    26271.09    24245.75    370.87 o 
  -2   0   2     1190.82     1259.78     49.69 o 
  -1   0   2    25998.01    22147.12    232.42 o 
   1   0   2     9994.20     8462.69    169.73 o 
   2   0   2    19451.40    15782.58    318.13 o 
   3   0   2     8088.53     7085.57    152.24 o 
   4   0   2       15.10       48.66     16.40 o 
   5   0   2     3816.51     3768.49    142.07 o 
   6   0   2      392.86      266.24     68.59 o 
  -6   1   2      130.31      113.17     28.46 o 
  -5   1   2      622.22      706.50     44.37 o 
  -4   1   2      112.74      138.28     21.63 o 
  -3   1   2     1022.46     1093.40     61.66 o 
  -2   1   2     9267.93     9355.97     92.63 o 
  -1   1   2     5590.20     5796.71     59.36 o 
   1   1   2     2918.22     3108.39     37.86 o 
   2   1   2     5668.82     5410.99    132.26 o 
   3   1   2     2277.30     2290.12     65.87 o 
   4   1   2      346.79      388.63     31.93 o 
   5   1   2      185.71      183.52     22.83 o 
   6   1   2      162.62      153.21     44.32 o 
  -6   2   2       58.82       16.15     25.31 o 
  -5   2   2       76.40      148.62     40.96 o 
  -4   2   2      392.15      424.55     32.36 o 
  -3   2   2        1.23       16.99     15.07 o 
  -2   2   2     2053.67     2051.27     37.13 o 
  -1   2   2       93.65      100.63     10.43 o 
   0   2   2     1365.40     1464.80     68.92 o 
   1   2   2     1930.76     2060.33     34.98 o 
   2   2   2      515.92      501.68     40.98 o 
   3   2   2      434.58      433.52     21.87 o 
   4   2   2      239.56      241.94     17.88 o 
   5   2   2        5.72       77.54     41.21 o 
   6   2   2        3.85      -12.54     32.00 o 
  -6   3   2       89.73       72.30     51.30 o 
  -5   3   2     1197.20     1261.17    138.04 o 
  -4   3   2      272.01      224.27     52.95 o 
  -3   3   2      473.97      499.20     70.14 o 
  -2   3   2     3283.55     3231.07     57.69 o 
  -1   3   2    10049.93    10640.94    169.74 o 
   0   3   2     2152.80     2485.95    103.08 o 
   1   3   2      312.56      304.73     18.55 o 
   2   3   2     2297.31     2305.58     88.97 o 
   3   3   2      652.05      688.12     59.49 o 
   4   3   2      133.16      160.13     33.94 o 
   5   3   2        3.42       49.78     35.37 o 
   6   3   2       22.37       30.46     35.52 o 
  -6   4   2      129.59      156.42     66.13 o 
  -5   4   2     1644.53     1661.90    163.63 o 
  -4   4   2      331.10      362.93     75.21 o 
  -3   4   2    10631.37    10650.27    343.87 o 
  -2   4   2     1567.27     1477.61     48.15 o 
  -1   4   2      388.71      398.59     25.47 o 
   0   4   2    32574.36    31027.60    293.67 o 
   1   4   2        1.68        4.87      8.56 o 
   2   4   2    11154.95    10894.97    174.57 o 
   3   4   2     4873.61     4570.51    157.69 o 
   4   4   2      109.78      130.93     35.85 o 
   5   4   2     2418.50     2532.98    195.21 o 
   6   4   2       32.99       37.94     43.65 o 
  -6   5   2      147.59      107.50     54.53 o 
  -5   5   2     1072.94     1084.25    139.42 o 
  -4   5   2      128.05       85.54     45.59 o 
  -3   5   2     1455.45     1497.91     90.51 o 
  -2   5   2     8698.05     8270.80    236.01 o 
  -1   5   2     1646.72     1794.81     70.94 o 
   0   5   2        5.20       13.64     15.70 o 
   1   5   2     3814.58     4115.04    127.52 o 
   2   5   2      598.78      534.75     36.60 o 
   3   5   2     1834.88     2011.56    108.81 o 
   4   5   2        3.21      -20.20     37.67 o 
   5   5   2        8.87       37.58     38.02 o 
   6   5   2      153.11       82.35     56.88 o 
  -6   6   2       69.03      102.59     60.60 o 
  -5   6   2       14.66       75.15     66.81 o 
  -4   6   2     1357.55     1550.20    156.81 o 
  -3   6   2      600.98      597.38     81.03 o 
  -2   6   2     4550.86     4266.98     99.06 o 
  -1   6   2     2457.20     2460.17     87.26 o 
   0   6   2     1218.30     1209.96    112.06 o 
   1   6   2     4708.59     5014.15    142.13 o 
   2   6   2      608.16      606.89     40.43 o 
   3   6   2      733.90      752.26     98.99 o 
   4   6   2      838.39      897.00     87.19 o 
   5   6   2      381.02      444.67     90.54 o 
   6   6   2      109.85      188.32     79.40 o 
  -5   7   2      394.18      341.41     92.98 o 
  -4   7   2       25.13        9.89     43.78 o 
  -3   7   2       24.12       34.23      9.74 o 
  -2   7   2      788.30      801.36     45.95 o 
  -1   7   2      913.03      956.18     48.63 o 
   0   7   2      114.17      108.36     15.78 o 
   1   7   2        4.89       -1.54     16.42 o 
   2   7   2      507.22      398.29     60.31 o 
   3   7   2      209.53      226.63     45.55 o 
   4   7   2      192.84      228.88     97.55 o 
   5   7   2        5.19       35.84     52.41 o 
  -5   8   2      343.46      489.34    114.93 o 
  -4   8   2       12.79      110.42     65.91 o 
  -3   8   2     1800.88     1778.16    110.24 o 
  -2   8   2      671.80      688.35     46.23 o 
  -1   8   2       30.02       22.44     21.27 o 
   0   8   2     6010.12     6321.70    139.02 o 
   1   8   2      735.33      735.69     53.72 o 
   2   8   2      846.38      854.97     57.02 o 
   3   8   2     1370.69     1463.60    105.48 o 
   4   8   2      172.87      149.09     48.54 o 
   5   8   2      728.23      736.83     93.66 o 
  -5   9   2       80.55      102.28     69.23 o 
  -4   9   2       25.88      -20.38     42.07 o 
  -3   9   2      333.56      329.96     51.80 o 
  -2   9   2     2065.71     1920.18     81.01 o 
  -1   9   2      194.50      196.91     26.52 o 
   0   9   2      969.11      949.76     54.03 o 
   1   9   2     1559.26     1548.83     80.95 o 
   2   9   2      354.60      359.24     38.26 o 
   3   9   2      821.65      866.52     84.43 o 
   4   9   2        4.05       29.59     32.60 o 
   5   9   2       20.92        1.32     34.47 o 
  -4  10   2      455.66      473.21    114.83 o 
  -3  10   2      302.97      338.45     58.65 o 
  -2  10   2     1420.53     1262.50     69.63 o 
  -1  10   2     1613.84     1606.47     75.43 o 
   0  10   2      324.18      284.43     47.67 o 
   1  10   2     2251.96     2223.15    100.20 o 
   2  10   2      484.19      409.04     52.15 o 
   3  10   2      228.79      221.68     50.20 o 
   4  10   2      627.59      571.95     80.00 o 
  -4  11   2       78.02       85.82     68.24 o 
  -3  11   2      130.76       60.38     63.74 o 
  -2  11   2       91.49      213.99     81.25 o 
  -1  11   2        0.97       -1.77     49.18 o 
   0  11   2      281.33      240.59     33.36 o 
   1  11   2       39.48       36.10     29.74 o 
   2  11   2       14.88       94.06     52.92 o 
   3  11   2      164.29       31.55     36.00 o 
   4  11   2        0.79      -14.50     38.10 o 
  -3  12   2       80.85      205.20     98.83 o 
  -2  12   2        6.21       96.29     53.21 o 
  -1  12   2      124.00      172.74     62.05 o 
   0  12   2      520.65      541.38     72.07 o 
   1  12   2       68.88        1.22     34.01 o 
   2  12   2       42.06       59.06     52.14 o 
   3  12   2      173.75      128.97     61.16 o 
  -2  13   2      139.76      174.86     77.39 o 
  -1  13   2      201.11      170.20     81.25 o 
   0  13   2        0.37      -19.64     31.13 o 
   1  13   2       95.50      107.50     65.18 o 
   2  13   2       73.88      -21.30     71.63 o 
  -6   1   3       58.75        6.86     29.47 o 
  -5   1   3      725.06      905.30     51.61 o 
  -4   1   3      116.07      127.73     22.69 o 
  -3   1   3        2.58        0.53      9.50 o 
  -2   1   3    12137.87    11707.94    112.95 o 
  -1   1   3      173.67      203.12     12.90 o 
   0   1   3     1802.64     1911.71     66.58 o 
   1   1   3     4506.83     4771.95     54.68 o 
   2   1   3     2643.14     2618.21     73.12 o 
   3   1   3      880.68      983.96    104.91 o 
   4   1   3      117.09      126.56     23.46 o 
   5   1   3      116.81       79.79     18.83 o 
   6   1   3       32.69       44.27     63.36 o 
  -6   2   3      415.47      438.15     50.94 o 
  -5   2   3     2937.05     2902.49     97.23 o 
  -4   2   3      424.95      523.56     36.80 o 
  -3   2   3    15556.96    15198.99    148.95 o 
  -2   2   3     6491.02     6623.85     75.55 o 
  -1   2   3      219.71      235.01     14.29 o 
   0   2   3    80537.57    52822.12    442.76 o 
   1   2   3     1357.35     1398.81     29.32 o 
   2   2   3    12688.02    12093.39    178.20 o 
   3   2   3    11396.46    10907.16    185.43 o 
   4   2   3      179.08      171.97     15.30 o 
   5   2   3     3768.20     3930.26    162.97 o 
   6   2   3      251.96      289.02     41.91 o 
  -6   3   3      353.77      182.07     57.95 o 
  -5   3   3      583.71      651.05    100.01 o 
  -4   3   3       11.02        9.65      6.58 o 
  -3   3   3      207.81      176.23     13.69 o 
  -2   3   3     3775.01     3683.14     77.09 o 
  -1   3   3     1985.31     1965.98     66.08 o 
   0   3   3     2153.53     2244.55    104.06 o 
   1   3   3      106.06      108.33      9.64 o 
   2   3   3     3997.26     3852.99     83.05 o 
   3   3   3     1515.72     1550.33    133.66 o 
   4   3   3      102.37      119.98     33.05 o 
   5   3   3      186.70      222.32     63.66 o 
   6   3   3       60.16       80.44     45.97 o 
  -6   4   3       36.70      -25.95     34.20 o 
  -5   4   3       24.50       73.70     58.25 o 
  -4   4   3      983.85     1101.93    120.88 o 
  -3   4   3        9.52      258.34     70.45 o 
  -2   4   3      935.65      916.42     45.76 o 
  -1   4   3     3793.27     4170.78    121.99 o 
   0   4   3       12.95       10.37     10.36 o 
   1   4   3     3076.62     3157.24     62.03 o 
   2   4   3      863.15      886.33     30.57 o 
   3   4   3      559.89      626.21     91.76 o 
   4   4   3      666.71      667.58     70.46 o 
   5   4   3      145.15      216.38     84.10 o 
   6   4   3       66.30       80.19     47.60 o 
  -6   5   3       11.09      -59.14     55.04 o 
  -5   5   3      118.89      141.58     55.02 o 
  -4   5   3      788.70     1015.58    127.94 o 
  -3   5   3       14.86      -19.95     34.22 o 
  -2   5   3     4766.62     4633.59    126.34 o 
  -1   5   3      448.05      549.66     39.97 o 
   0   5   3     1177.78     1171.69     51.39 o 
   1   5   3      791.01      791.29     41.28 o 
   2   5   3     2917.15     2951.62     76.21 o 
   3   5   3      747.94      745.82     69.28 o 
   4   5   3      243.61      273.54     76.40 o 
   5   5   3      305.76      372.17     65.80 o 
   6   5   3       49.53      105.09     58.45 o 
  -6   6   3      111.26      128.73     63.69 o 
  -5   6   3     1213.45     1189.56    155.25 o 
  -4   6   3       67.44      153.86     76.18 o 
  -3   6   3     4463.09     3943.85     77.21 o 
  -2   6   3     1556.67     1540.37     83.12 o 
  -1   6   3      368.08      460.17     38.45 o 
   0   6   3    14906.64    14882.42    204.03 o 
   1   6   3        2.81        6.73     23.99 o 
   2   6   3     4475.34     4468.43    102.62 o 
   3   6   3     4018.70     4048.84    163.53 o 
   4   6   3        7.30      -14.67     45.75 o 
   5   6   3     1906.84     2009.04    141.75 o 
   6   6   3      110.94      166.57     65.93 o 
  -5   7   3       22.60       31.53     48.42 o 
  -4   7   3       50.39       71.94     60.44 o 
  -3   7   3      727.85      662.92     56.23 o 
  -2   7   3      698.00      677.94     43.61 o 
  -1   7   3     3215.66     3472.04    175.47 o 
   0   7   3      128.44      142.04     19.05 o 
   1   7   3      164.13      140.24     24.51 o 
   2   7   3     1728.27     1863.58     78.08 o 
   3   7   3     1139.28      974.05     67.57 o 
   4   7   3       40.78       34.63     31.76 o 
   5   7   3       24.21      134.10     94.18 o 
  -5   8   3       66.33       45.50     52.43 o 
  -4   8   3      646.69      690.23    123.55 o 
  -3   8   3        3.12       86.90     48.02 o 
  -2   8   3     1232.57     1126.49     59.37 o 
  -1   8   3     2358.69     2218.87     76.63 o 
   0   8   3      359.37      371.54     30.86 o 
   1   8   3     3302.67     3413.80    117.50 o 
   2   8   3     1102.35     1105.90     66.15 o 
   3   8   3      678.06      604.48     68.09 o 
   4   8   3      856.96      878.74     93.15 o 
   5   8   3       72.56      154.52     55.35 o 
  -5   9   3       20.21      -74.94     49.96 o 
  -4   9   3       15.79        9.66     60.25 o 
  -3   9   3      104.86      140.60     72.07 o 
  -2   9   3      677.66      609.75     46.10 o 
  -1   9   3       58.05       29.76     24.27 o 
   0   9   3      101.19      116.10     19.25 o 
   1   9   3      694.33      679.39     55.23 o 
   2   9   3      262.62      274.60     37.13 o 
   3   9   3      122.65      131.59     44.99 o 
   4   9   3        6.47       21.22     35.36 o 
   5   9   3        3.47      -50.04     38.36 o 
  -4  10   3      150.42      196.33     84.26 o 
  -3  10   3      767.10      851.13    140.41 o 
  -2  10   3      123.81      107.14     23.04 o 
  -1  10   3       11.39       -4.84     55.90 o 
   0  10   3     3248.86     3157.41    156.81 o 
   1  10   3       15.40       23.57     25.77 o 
   2  10   3      224.79      246.61     40.59 o 
   3  10   3      404.89      372.45     56.83 o 
   4  10   3       17.65       63.85     41.10 o 
  -4  11   3        3.43       46.11     73.59 o 
  -3  11   3      416.90      486.36    118.21 o 
  -2  11   3      221.70      198.61     76.31 o 
  -1  11   3      878.67      786.26     81.54 o 
   0  11   3       13.92       -4.06     53.69 o 
   1  11   3      305.04      257.57     40.35 o 
   2  11   3      548.02      597.02     75.52 o 
   3  11   3      437.16      523.23     95.70 o 
   4  11   3        0.30       11.09     35.01 o 
  -3  12   3        1.95      -98.01     73.07 o 
  -2  12   3      425.17      476.81    114.36 o 
  -1  12   3      876.38      756.71     88.32 o 
   0  12   3      196.79      178.96     47.93 o 
   1  12   3     1064.73      973.67     95.72 o 
   2  12   3      455.32      385.53    105.09 o 
   3  12   3      196.14      123.49     61.53 o 
  -2  13   3       22.83       54.76     75.28 o 
  -1  13   3        0.01      -52.31     37.39 o 
   0  13   3        0.24       37.35     31.25 o 
   1  13   3        2.82      -51.05     63.52 o 
   2  13   3       21.24       87.85     82.02 o 
  -6   0   4      506.09      445.67    104.83 o 
  -5   0   4     2954.50     2914.32    131.28 o 
  -4   0   4        3.55        7.86     34.54 o 
  -3   0   4     9630.46     8930.73    171.26 o 
  -2   0   4     1311.25     1286.57     57.39 o 
  -1   0   4     2356.01     2291.21     93.66 o 
   0   0   4     6839.38     7133.16    155.48 o 
   1   0   4       30.97       42.62     10.05 o 
   2   0   4    18859.69    16530.47    381.27 o 
   3   0   4     5378.54     4706.49    147.75 o 
   4   0   4      410.49      379.13     37.27 o 
   5   0   4     3426.59     3336.45    136.35 o 
   6   0   4      425.47      370.56     87.23 o 
  -6   1   4      190.13      156.25     31.44 o 
  -5   1   4      898.28     1015.15     55.34 o 
  -4   1   4        0.41       -2.62     12.81 o 
  -3   1   4      145.01      135.49     16.97 o 
  -2   1   4     7174.05     6795.77     92.69 o 
  -1   1   4     4911.84     5112.26     61.31 o 
   0   1   4     3005.28     3414.94     77.70 o 
   1   1   4      507.24      564.85     19.35 o 
   2   1   4     2231.92     2221.40     50.72 o 
   3   1   4     1131.60     1248.69     48.86 o 
   4   1   4      428.76      409.31     26.38 o 
   5   1   4        8.34        2.77     24.51 o 
   6   1   4      222.12      177.04     44.75 o 
  -6   2   4        9.64       51.27     29.41 o 
  -5   2   4        2.49       33.42     23.64 o 
  -4   2   4       26.46       38.37     11.56 o 
  -3   2   4       93.68      126.33     22.64 o 
  -2   2   4      569.69      628.10     28.24 o 
  -1   2   4      373.43      380.27     23.47 o 
   0   2   4      342.21      346.03     39.97 o 
   1   2   4      689.95      776.04     23.98 o 
   2   2   4      176.43      242.39     23.81 o 
   3   2   4      160.95      179.57     23.57 o 
   4   2   4       57.92       64.23     11.18 o 
   5   2   4       72.42       87.50     59.55 o 
   6   2   4       35.58       23.47     40.73 o 
  -6   3   4        0.82       -9.11     36.91 o 
  -5   3   4      820.85      847.18    113.31 o 
  -4   3   4       28.81       13.16     22.16 o 
  -3   3   4      110.48      140.59     15.64 o 
  -2   3   4     3369.54     3301.10     63.30 o 
  -1   3   4     1540.48     1615.15     48.73 o 
   0   3   4     2218.18     2240.88    109.83 o 
   1   3   4     2468.26     2551.58     51.10 o 
   2   3   4      736.62      696.98     33.30 o 
   3   3   4      828.55      872.95     41.23 o 
   4   3   4       78.28       68.84      8.79 o 
   5   3   4       21.72       26.95     45.76 o 
   6   3   4       12.08       -7.83     44.23 o 
  -6   4   4      246.12      271.95     82.08 o 
  -5   4   4     1142.33      909.07    123.98 o 
  -4   4   4       32.18      -18.00     34.48 o 
  -3   4   4    11063.09     9798.27    328.42 o 
  -2   4   4      807.15      839.66     43.42 o 
  -1   4   4     2777.36     2951.94     85.63 o 
   0   4   4    29282.61    27598.52    295.16 o 
   1   4   4       29.08       27.97      6.55 o 
   2   4   4     4530.40     4550.43     73.14 o 
   3   4   4     3802.60     3601.88    214.69 o 
   4   4   4        4.30       -2.71     24.32 o 
   5   4   4     1093.12     1179.07    102.09 o 
   6   4   4      120.48      121.05     56.27 o 
  -6   5   4      162.14      186.98     68.93 o 
  -5   5   4      507.18      547.68    107.20 o 
  -4   5   4      485.39      643.15    103.77 o 
  -3   5   4      632.81      605.08     41.40 o 
  -2   5   4     3882.94     3767.31    327.74 o 
  -1   5   4     6900.44     7941.54    296.09 o 
   0   5   4      990.60     1046.97     91.92 o 
   1   5   4     1817.01     1804.56     49.82 o 
   2   5   4     1523.79     1470.08     51.44 o 
   3   5   4     1089.09     1180.79    125.36 o 
   4   5   4       86.72       92.06     39.67 o 
   5   5   4       77.67       82.80     37.16 o 
   6   5   4       16.52      -86.09     69.60 o 
  -6   6   4       28.39       51.41     43.84 o 
  -5   6   4      152.29       98.92     63.46 o 
  -4   6   4     1451.81     1336.22    154.52 o 
  -3   6   4      315.92      306.55     46.64 o 
  -2   6   4     1427.75     1280.26    123.01 o 
  -1   6   4     1427.88     1470.45     63.68 o 
   0   6   4      813.77     1006.71    100.68 o 
   1   6   4     2502.62     2435.61     64.83 o 
   2   6   4     1190.23     1203.30     61.14 o 
   3   6   4      423.77      404.55     59.76 o 
   4   6   4      900.12      900.19     90.01 o 
   5   6   4      265.01      210.45     78.31 o 
   6   6   4       17.61       89.65     68.92 o 
  -5   7   4      138.51      155.75     70.35 o 
  -4   7   4       67.44      126.75     63.30 o 
  -3   7   4       79.47       63.09     23.36 o 
  -2   7   4      778.51      833.29    111.17 o 
  -1   7   4        7.56       28.48     13.96 o 
   0   7   4      518.91      429.11     66.65 o 
   1   7   4      435.18      403.36     27.36 o 
   2   7   4       62.31       46.01     14.49 o 
   3   7   4      230.67      190.17     23.54 o 
   4   7   4       13.25       -6.85     30.97 o 
   5   7   4        8.59       -5.36     41.19 o 
  -5   8   4      592.34      694.21    135.22 o 
  -4   8   4       59.90       95.85     69.76 o 
  -3   8   4     1946.02     2216.56    198.63 o 
  -2   8   4      207.16      233.03     39.90 o 
  -1   8   4        6.71       29.60     24.96 o 
   0   8   4     4452.95     4059.59    385.80 o 
   1   8   4      170.22      172.37     33.14 o 
   2   8   4     2535.86     2579.48    103.33 o 
   3   8   4     1003.42     1084.35     95.11 o 
   4   8   4       10.00       31.51     31.37 o 
   5   8   4      770.27      843.08    101.11 o 
  -5   9   4      116.82       98.16     71.34 o 
  -4   9   4       54.44       93.57     63.57 o 
  -3   9   4      204.59      203.01     63.32 o 
  -2   9   4      806.75      857.06     71.21 o 
  -1   9   4     1199.68     1190.76     55.76 o 
   0   9   4        1.76       -0.28     11.67 o 
   1   9   4        3.44      -31.11     21.76 o 
   2   9   4     1219.11     1225.46     75.75 o 
   3   9   4      341.49      352.30     59.90 o 
   4   9   4      108.30       50.15     66.46 o 
   5   9   4       15.94      -30.06     40.03 o 
  -4  10   4      685.67      631.14    130.91 o 
  -3  10   4      233.02      210.88     74.96 o 
  -2  10   4     1019.48      941.15    130.37 o 
  -1  10   4     1406.78     1409.72    103.50 o 
   0  10   4      370.56      370.82     61.11 o 
   1  10   4     2003.16     1993.30    102.50 o 
   2  10   4      581.66      661.91     58.45 o 
   3  10   4      183.22      145.01     76.59 o 
   4  10   4      497.48      460.38     77.22 o 
  -4  11   4       70.75      111.46     86.66 o 
  -3  11   4        0.13       84.32     64.97 o 
  -2  11   4       40.93       34.17     54.36 o 
  -1  11   4       33.30       16.31     32.98 o 
   0  11   4       48.32       82.27     47.59 o 
   1  11   4        4.08      -11.95     24.17 o 
   2  11   4        2.35      -22.76     29.88 o 
   3  11   4       33.07        3.89     66.49 o 
   4  11   4       14.46       43.10     38.98 o 
  -3  12   4      115.08       28.37     59.25 o 
  -2  12   4        0.01      -68.29     51.27 o 
  -1  12   4       24.62      -21.51     25.64 o 
   0  12   4      730.00      642.66    106.10 o 
   1  12   4      115.77       16.23     35.31 o 
   2  12   4      238.26      206.93     82.37 o 
   3  12   4       57.60      -21.27     51.19 o 
  -2  13   4       76.29       68.22     66.58 o 
  -1  13   4      276.41      242.98     55.28 o 
   0  13   4        1.08      -43.98     35.14 o 
   1  13   4       93.04       28.22     52.15 o 
  -6   1   5      154.76       78.39     25.87 o 
  -5   1   5      852.80      966.03     74.61 o 
  -4   1   5       54.04       66.82     18.47 o 
  -3   1   5       75.53       95.13     17.06 o 
  -2   1   5     8493.11     8531.63    100.23 o 
  -1   1   5     1322.75     1520.03     35.20 o 
   0   1   5    14052.45    14219.59    318.31 o 
   1   1   5     8371.26     8697.96     81.58 o 
   2   1   5     1435.78     1372.07     46.18 o 
   3   1   5     2243.45     2456.56     69.90 o 
   4   1   5       71.63       52.54     15.27 o 
   5   1   5      300.11      263.88     27.71 o 
   6   1   5       25.57       44.50     37.49 o 
  -6   2   5      237.83      270.90     43.79 o 
  -5   2   5     1761.19     1790.51     89.32 o 
  -4   2   5      155.81      176.01     20.34 o 
  -3   2   5    18220.62    17479.66    294.93 o 
  -2   2   5     1845.91     1869.10     58.36 o 
  -1   2   5     3213.07     3299.04     74.50 o 
   0   2   5    42797.11    33248.97    410.31 o 
   1   2   5      118.42      138.52     12.32 o 
   2   2   5    12090.86    12191.03    173.62 o 
   3   2   5     6257.49     6343.85    109.50 o 
   4   2   5       81.98      102.53     23.14 o 
   5   2   5     3076.52     3145.10    126.68 o 
   6   2   5       22.70       39.80     36.22 o 
  -6   3   5      158.03      235.39     76.91 o 
  -5   3   5     1226.69     1150.71    130.84 o 
  -4   3   5       11.03       -2.58      7.82 o 
  -3   3   5      259.80      260.39     22.48 o 
  -2   3   5     5211.22     5390.58     88.15 o 
  -1   3   5     2927.00     2961.86     68.45 o 
   0   3   5     1848.84     2015.20    111.11 o 
   1   3   5      789.00      847.20     28.08 o 
   2   3   5     1400.67     1376.78     42.36 o 
   3   3   5     2278.16     2402.47     79.00 o 
   4   3   5        3.61        1.90      5.21 o 
   5   3   5      144.93      182.66     46.60 o 
   6   3   5      411.99      401.20     61.89 o 
  -6   4   5       30.73      -55.38     63.26 o 
  -5   4   5      183.69      194.97     61.01 o 
  -4   4   5      961.78      959.86    118.68 o 
  -3   4   5      139.57      182.44     31.55 o 
  -2   4   5     3373.55     3497.26    109.81 o 
  -1   4   5     1963.82     2021.55     66.58 o 
   0   4   5     1345.57     1448.25     72.40 o 
   1   4   5     1842.07     1856.87     49.94 o 
   2   4   5      763.77      804.34     34.34 o 
   3   4   5      370.16      373.29     58.32 o 
   4   4   5      389.14      435.87     91.72 o 
   5   4   5       28.98       47.98     53.39 o 
   6   4   5       34.16       65.70     52.97 o 
  -6   5   5       33.31      -35.00     51.95 o 
  -5   5   5      684.42      663.07    112.50 o 
  -4   5   5      281.64      380.33     82.68 o 
  -3   5   5       36.29       26.24     12.23 o 
  -2   5   5     3767.52     3758.87    124.14 o 
  -1   5   5      146.07      152.44     21.27 o 
   0   5   5      750.75      701.64     79.59 o 
   1   5   5      662.64      664.68     29.76 o 
   2   5   5      291.17      281.82     21.86 o 
   3   5   5     1584.14     1390.08    134.31 o 
   4   5   5      518.65      462.03     59.58 o 
   5   5   5        6.26       45.63     29.73 o 
   6   5   5       15.82       14.36     42.99 o 
  -6   6   5       73.49       66.06     58.26 o 
  -5   6   5      619.35      491.12    106.42 o 
  -4   6   5      508.05      466.99     99.67 o 
  -3   6   5     4114.73     3884.57    154.24 o 
  -2   6   5      532.81      545.25     50.35 o 
  -1   6   5       10.37      -33.02     39.66 o 
   0   6   5    11479.56    11892.91    337.19 o 
   1   6   5        3.89       23.33     15.37 o 
   2   6   5     6727.62     6663.55    108.92 o 
   3   6   5     2477.37     2313.72    281.67 o 
   4   6   5      121.12      156.42     44.45 o 
   5   6   5     1873.98     1841.41    140.82 o 
   6   6   5        2.45       32.79     89.74 o 
  -5   7   5      409.85      493.71    112.40 o 
  -4   7   5        1.81       12.27     45.83 o 
  -3   7   5      195.74      171.80     58.51 o 
  -2   7   5     1687.02     1849.36    166.58 o 
  -1   7   5     1858.67     1983.85    163.39 o 
   0   7   5      471.68      420.76     68.18 o 
   1   7   5      338.68      341.73     22.79 o 
   2   7   5     1056.67     1097.44     54.27 o 
   3   7   5     1515.25     1527.74     81.38 o 
   4   7   5        2.70      -10.84     38.64 o 
   5   7   5        6.78       53.31     36.59 o 
  -5   8   5       39.91       -4.01     60.73 o 
  -4   8   5      548.84      532.08    108.24 o 
  -3   8   5      192.91      163.12     66.40 o 
  -2   8   5     2176.05     2176.11    188.37 o 
  -1   8   5     1970.40     1918.31    168.07 o 
   0   8   5     1266.93     1420.56    137.72 o 
   1   8   5     2926.33     3046.22    236.78 o 
   2   8   5     1438.67     1421.19     94.88 o 
   3   8   5     1137.28     1174.66    105.50 o 
   4   8   5      704.70      690.73     83.01 o 
   5   8   5      164.67      187.40     60.66 o 
  -5   9   5       49.97      -27.39     52.07 o 
  -4   9   5       48.38        5.71     53.91 o 
  -3   9   5        3.99        4.69     44.91 o 
  -2   9   5      830.53      739.35     71.73 o 
  -1   9   5      169.06      152.57     59.50 o 
   0   9   5      543.98      443.36     81.97 o 
   1   9   5      399.67      398.48     76.14 o 
   2   9   5      133.33      167.21     38.53 o 
   3   9   5      322.69      406.49     67.16 o 
   4   9   5       58.79       69.94     42.49 o 
   5   9   5        8.55      -26.90     41.06 o 
  -4  10   5       42.65       40.88     50.55 o 
  -3  10   5      803.99      837.57    140.41 o 
  -2  10   5        4.35       25.44     35.76 o 
  -1  10   5       16.43        9.75     23.15 o 
   0  10   5     2263.78     2346.71    136.73 o 
   1  10   5      693.45      576.07     68.45 o 
   2  10   5      211.35      256.42     41.35 o 
   3  10   5      326.87      413.31     67.41 o 
   4  10   5       76.95      170.89     55.81 o 
  -4  11   5       58.01      135.43     90.57 o 
  -3  11   5      147.30      239.27     83.90 o 
  -2  11   5      541.99      589.92    120.33 o 
  -1  11   5      759.68      668.46     80.74 o 
   0  11   5      264.74      267.62     51.28 o 
   1  11   5      163.56      151.55     34.30 o 
   2  11   5      448.43      519.76     74.98 o 
   3  11   5      519.03      570.70     80.26 o 
  -3  12   5       23.11       97.45     73.06 o 
  -2  12   5      436.73      428.90    119.83 o 
  -1  12   5      661.22      584.88     73.57 o 
   0  12   5      166.72      132.55     43.77 o 
   1  12   5      967.23     1041.47     81.64 o 
   2  12   5      506.40      575.30     79.73 o 
   3  12   5      280.63      229.54     59.25 o 
  -1  13   5        2.10      -29.63     72.36 o 
   0  13   5        6.25       -9.21     33.51 o 
   1  13   5        5.42       37.57     51.37 o 
  -6   0   6      683.74      663.37    123.16 o 
  -5   0   6     1351.58     1306.31     93.56 o 
  -4   0   6      129.04       93.70     23.66 o 
  -3   0   6    14190.91    13556.86    323.29 o 
  -2   0   6     6129.91     6298.70    143.96 o 
  -1   0   6    14739.19    14861.15    287.24 o 
   0   0   6    52620.85    43407.04    476.10 o 
   1   0   6    23099.51    22434.73    208.75 o 
   2   0   6    16530.53    15480.13    256.44 o 
   3   0   6    11973.47    11277.27    230.83 o 
   4   0   6      452.78      496.24     60.47 o 
   5   0   6     5194.71     5251.27    199.60 o 
   6   0   6      261.78      262.92     69.37 o 
  -6   1   6       99.58       35.17     28.89 o 
  -5   1   6     1398.35     1569.81     71.94 o 
  -4   1   6       20.50       19.33     26.69 o 
  -3   1   6      142.44      155.15     19.87 o 
  -2   1   6     3733.75     3880.23     78.63 o 
  -1   1   6     3054.04     3365.56     63.62 o 
   0   1   6       70.67       76.10     15.45 o 
   1   1   6     1683.42     1855.83     46.33 o 
   2   1   6       85.00       55.77      9.62 o 
   3   1   6     1777.91     1872.41     64.00 o 
   4   1   6        2.47        5.08     18.74 o 
   5   1   6       75.28       74.67     18.98 o 
   6   1   6       32.27       37.58     52.70 o 
  -6   2   6        2.49       38.46     31.97 o 
  -5   2   6        0.27       20.99     19.93 o 
  -4   2   6      201.08      223.09     24.58 o 
  -3   2   6      272.52      298.26     36.40 o 
  -2   2   6     1096.56     1066.55     47.48 o 
  -1   2   6      515.07      573.85     28.60 o 
   0   2   6     2462.31     2663.85    125.20 o 
   1   2   6      859.43      880.08     37.73 o 
   2   2   6     1005.58     1160.46     39.26 o 
   3   2   6       87.25      123.61     25.63 o 
   4   2   6      665.46      681.52     47.16 o 
   5   2   6       97.75       96.78     46.91 o 
   6   2   6       92.83       86.66     30.58 o 
  -6   3   6        0.39      -55.22     56.80 o 
  -5   3   6      404.37      435.84     83.90 o 
  -4   3   6        1.87        8.88      9.19 o 
  -3   3   6       22.07       33.44     12.62 o 
  -2   3   6     3425.62     3242.51     84.47 o 
  -1   3   6      886.85      966.37     58.58 o 
   0   3   6     1444.61     1478.40     99.24 o 
   1   3   6     1559.50     1590.13     48.73 o 
   2   3   6      272.61      315.12     20.62 o 
   3   3   6     1902.35     1936.04     79.86 o 
   4   3   6       19.55       40.96     32.89 o 
   5   3   6        1.09       59.88     37.90 o 
   6   3   6      120.92      157.52     45.12 o 
  -6   4   6      349.59      472.68     99.75 o 
  -5   4   6     1273.84     1225.75    146.03 o 
  -4   4   6      109.39       39.41     35.06 o 
  -3   4   6     9176.03     8516.81    201.36 o 
  -2   4   6     1685.06     1746.00     72.06 o 
  -1   4   6     5740.32     5976.55    151.26 o 
   0   4   6    18740.30    18299.19    379.86 o 
   1   4   6      352.30      376.78     24.69 o 
   2   4   6     7159.63     7350.66    109.01 o 
   3   4   6     5492.50     5546.66    128.35 o 
   4   4   6        5.82      -38.92     49.58 o 
   5   4   6     2942.91     3051.26    170.27 o 
   6   4   6      422.31      462.79     84.39 o 
  -6   5   6      190.11      227.12     86.87 o 
  -5   5   6      391.84      357.22     91.58 o 
  -4   5   6      122.72       82.09     40.58 o 
  -3   5   6       16.80       44.81     20.96 o 
  -2   5   6     4089.41     3966.87    169.05 o 
  -1   5   6     1147.64     1172.66     64.86 o 
   0   5   6     2197.80     2300.27    143.75 o 
   1   5   6      461.44      465.96     26.46 o 
   2   5   6     2722.92     2812.53     69.41 o 
   3   5   6      361.18      374.89     31.85 o 
   4   5   6      213.99      176.04     64.31 o 
   5   5   6      119.22      167.52     52.64 o 
   6   5   6       24.63      110.11     52.82 o 
  -6   6   6        6.97       -8.63     53.26 o 
  -5   6   6      189.88      108.71     59.84 o 
  -4   6   6      473.28      436.16     93.10 o 
  -3   6   6       91.82       81.04     31.88 o 
  -2   6   6     1985.76     2031.06     98.84 o 
  -1   6   6     1874.53     1857.91    151.27 o 
   0   6   6     1447.26     1864.28    145.23 o 
   1   6   6     3504.23     3594.51    180.21 o 
   2   6   6     1276.50     1229.47     48.07 o 
   3   6   6      362.37      370.88     28.74 o 
   4   6   6     1766.37     1712.46    124.34 o 
   5   6   6       34.68      128.39     77.97 o 
   6   6   6      163.34      165.70     51.85 o 
  -5   7   6      192.14      151.73     68.20 o 
  -4   7   6      354.79      341.61     78.63 o 
  -3   7   6       58.29       34.23     42.75 o 
  -2   7   6     1396.57     1395.80     87.76 o 
  -1   7   6        0.31      -42.20     39.58 o 
   0   7   6      441.00      490.92     80.23 o 
   1   7   6      440.89      458.94     72.35 o 
   2   7   6       43.86       58.68     15.45 o 
   3   7   6      644.62      653.97    100.62 o 
   4   7   6        2.98       31.79     31.53 o 
   5   7   6        0.44       -4.62     85.61 o 
  -5   8   6      309.23      279.41     83.29 o 
  -4   8   6      164.32       86.47     40.92 o 
  -3   8   6     1851.43     2257.48    209.85 o 
  -2   8   6       69.70      184.77     57.22 o 
  -1   8   6       45.38       34.05     35.23 o 
   0   8   6     4292.65     4711.02    245.76 o 
   1   8   6      146.85      184.19     59.53 o 
   2   8   6     1860.00     2087.01    116.78 o 
   3   8   6      251.81      403.89    101.98 o 
   4   8   6        1.15       33.12     36.45 o 
   5   8   6      365.16      387.57     74.75 o 
  -5   9   6      139.91      185.60     84.23 o 
  -4   9   6      114.44       17.02     41.43 o 
  -3   9   6      309.73      224.50     73.37 o 
  -2   9   6      723.90      786.88    135.14 o 
  -1   9   6     1530.14     1665.83    168.35 o 
   0   9   6        2.90       19.70     35.49 o 
   1   9   6       97.92       44.26     25.41 o 
   2   9   6      550.11      644.28     70.19 o 
   3   9   6      204.56      332.87     67.02 o 
   4   9   6       72.07       26.69     37.07 o 
  -4  10   6      511.56      470.51    116.11 o 
  -3  10   6      119.93      106.22     61.65 o 
  -2  10   6      933.65      834.36     79.54 o 
  -1  10   6      733.96      743.19    123.71 o 
   0  10   6      109.83      117.97     51.03 o 
   1  10   6     1381.49     1537.26    116.47 o 
   2  10   6       88.28      123.73     30.50 o 
   3  10   6      170.52      299.04     64.12 o 
   4  10   6      628.63      698.44     94.50 o 
  -3  11   6        0.52     -110.97     73.98 o 
  -2  11   6      238.97      239.93     86.35 o 
  -1  11   6        7.17      -18.24     28.77 o 
   0  11   6       38.72      -14.41     30.13 o 
   1  11   6       29.81       16.79     47.33 o 
   2  11   6        1.35       26.64     33.53 o 
   3  11   6       66.68       92.14     46.09 o 
  -3  12   6      172.04      192.76     83.42 o 
  -2  12   6        4.17      -39.81     53.19 o 
  -1  12   6        4.22      -13.59     33.47 o 
   0  12   6      377.75      403.93     72.63 o 
   1  12   6      134.61      137.87     38.62 o 
   2  12   6      150.38      211.08     61.79 o 
  -1  13   6      269.57      271.48     58.55 o 
   0  13   6       28.40       24.95     33.07 o 
   1  13   6       18.81       68.04     65.91 o 
  -6   1   7       78.70       31.61     26.13 o 
  -5   1   7     1138.17     1193.50     65.49 o 
  -4   1   7       61.86       82.13     29.25 o 
  -3   1   7      164.34      162.85     28.17 o 
  -2   1   7     4000.10     3974.72     83.48 o 
  -1   1   7      323.98      416.33     31.50 o 
   0   1   7     3898.80     3989.77    111.99 o 
   1   1   7      145.98      168.56     14.89 o 
   2   1   7     3960.69     4228.69     88.03 o 
   3   1   7     2237.65     2238.73     72.18 o 
   4   1   7      723.39      707.24     48.81 o 
   5   1   7        8.14        6.64     26.39 o 
   6   1   7      134.12      100.09     60.07 o 
  -6   2   7      418.82      406.50     54.10 o 
  -5   2   7      617.08      525.80     47.74 o 
  -4   2   7      407.11      423.26     38.95 o 
  -3   2   7    10544.59     9919.17    195.65 o 
  -2   2   7       23.86       43.30     13.29 o 
  -1   2   7     2157.35     2328.02     58.57 o 
   0   2   7    27820.61    24689.72    406.52 o 
   1   2   7       43.75       59.36     12.98 o 
   2   2   7    10758.01    10419.65    155.82 o 
   3   2   7     3566.12     3608.75    104.32 o 
   4   2   7       87.56       97.18     21.18 o 
   5   2   7     1645.57     1579.10     92.49 o 
   6   2   7       36.60       -8.46     24.55 o 
  -6   3   7      163.27      138.81     59.68 o 
  -5   3   7      487.47      766.87    114.84 o 
  -4   3   7      296.10      257.48     27.30 o 
  -3   3   7       66.99       56.81     14.68 o 
  -2   3   7     1952.56     1937.50     69.80 o 
  -1   3   7     2001.00     2075.39    124.99 o 
   0   3   7      785.21      682.99     72.64 o 
   1   3   7     1146.86     1183.69     45.79 o 
   2   3   7     2203.66     2247.72     56.19 o 
   3   3   7     3304.22     3417.06     97.31 o 
   4   3   7      592.60      569.36    107.55 o 
   5   3   7        1.55       90.51     47.33 o 
   6   3   7      229.53      224.31     45.94 o 
  -6   4   7        0.50        8.41     46.88 o 
  -5   4   7       51.09        6.21     35.28 o 
  -4   4   7       89.68       91.03     27.76 o 
  -3   4   7        8.64       50.97     20.60 o 
  -2   4   7      777.08      667.93     55.88 o 
  -1   4   7      401.11      366.02     31.14 o 
   0   4   7      417.48      479.40     69.60 o 
   1   4   7     1496.89     1501.65     48.40 o 
   2   4   7     1064.49     1099.23     45.93 o 
   3   4   7      202.89      228.05     58.11 o 
   4   4   7      232.39      171.52     70.79 o 
   5   4   7       54.44      187.75     57.99 o 
   6   4   7       10.36       37.19     70.97 o 
  -6   5   7       16.06       -2.17     39.31 o 
  -5   5   7      714.04      820.60    122.49 o 
  -4   5   7        2.53      -33.02     41.84 o 
  -3   5   7        6.05        4.47     29.61 o 
  -2   5   7     4114.09     4107.46    134.05 o 
  -1   5   7      949.12     1035.60     51.29 o 
   0   5   7     2742.35     2708.48    160.36 o 
   1   5   7      183.59      147.22     39.01 o 
   2   5   7        0.86        5.93      8.93 o 
   3   5   7      260.69      277.52     25.46 o 
   4   5   7       76.49       39.21     37.19 o 
   5   5   7       83.36       97.51     56.62 o 
   6   5   7        2.03       48.96     42.80 o 
  -6   6   7      160.57      330.16     99.53 o 
  -5   6   7      277.44      292.05     89.20 o 
  -4   6   7      332.51      244.35     70.45 o 
  -3   6   7     6050.09     5601.02    237.07 o 
  -2   6   7       94.86      107.26     27.60 o 
  -1   6   7      694.40      681.53     79.40 o 
   0   6   7    16048.35    15692.94    418.69 o 
   1   6   7       27.82       48.77     30.15 o 
   2   6   7     3950.51     4098.99     90.43 o 
   3   6   7     1355.86     1333.77    144.01 o 
   4   6   7       56.41       16.62     52.60 o 
   5   6   7      752.21      951.65    104.25 o 
  -5   7   7      294.85      399.60     99.84 o 
  -4   7   7      206.40      154.33     75.14 o 
  -3   7   7      422.94      546.47     99.29 o 
  -2   7   7      817.28      910.29     68.88 o 
  -1   7   7     2145.59     2151.75    174.57 o 
   0   7   7      594.14      597.93     87.33 o 
   1   7   7       25.71        9.30     25.43 o 
   2   7   7      657.02      646.26     42.71 o 
   3   7   7     1235.97     1204.42    133.96 o 
   4   7   7      192.77      146.91     38.32 o 
   5   7   7        1.13       11.10     33.76 o 
  -5   8   7       48.89      -53.02     78.27 o 
  -4   8   7      513.27      506.78    100.92 o 
  -3   8   7       53.90      110.36     68.26 o 
  -2   8   7     1295.69     1234.17    146.42 o 
  -1   8   7     2203.68     2279.84    188.45 o 
   0   8   7      963.20      960.29    118.49 o 
   1   8   7     2864.54     3232.78    199.07 o 
   2   8   7     2013.47     1970.91    118.94 o 
   3   8   7      318.06      444.77    111.11 o 
   4   8   7      556.47      592.06     86.59 o 
   5   8   7      138.36      175.28     59.09 o 
  -5   9   7      115.11       86.92     59.32 o 
  -4   9   7       31.63       49.93     50.46 o 
  -3   9   7       77.64       33.45     52.41 o 
  -2   9   7      740.63      677.52    120.57 o 
  -1   9   7        4.92       -0.23     41.45 o 
   0   9   7     1115.16     1088.88    132.58 o 
   1   9   7        2.15       16.26     44.04 o 
   2   9   7        9.14      -21.74     26.91 o 
   3   9   7       86.37      120.23     52.01 o 
   4   9   7        9.44       29.56     32.23 o 
  -4  10   7       26.66       80.96     77.89 o 
  -3  10   7      718.03      790.89    133.60 o 
  -2  10   7       21.80       24.50     42.41 o 
  -1  10   7       10.04       10.76     39.43 o 
   0  10   7      993.41     1035.31    137.64 o 
   1  10   7      693.87      797.36     85.14 o 
   2  10   7     1099.57     1273.95    104.56 o 
   3  10   7      130.01      189.38     54.52 o 
   4  10   7        3.23       73.06     56.81 o 
  -3  11   7       50.33      120.36     64.64 o 
  -2  11   7      163.02       76.45     52.18 o 
  -1  11   7      771.71      682.86     82.37 o 
   0  11   7      240.88      249.40     53.47 o 
   1  11   7       43.93       20.33     27.79 o 
   2  11   7      163.77      231.68     62.01 o 
   3  11   7      276.65      305.83     71.69 o 
  -2  12   7      546.50      709.03    141.60 o 
  -1  12   7      862.99      769.41     89.02 o 
   0  12   7      184.17      154.00     44.45 o 
   1  12   7     1358.21     1429.06    101.64 o 
   2  12   7      528.59      521.08    126.75 o 
  -1  13   7        0.83       32.31     38.09 o 
   0  13   7       42.00       65.88     41.82 o 
   1  13   7       89.89      119.14     79.32 o 
  -6   0   8      352.77      417.33     91.61 o 
  -5   0   8     1090.57      962.27     84.66 o 
  -4   0   8       49.73       69.53     25.64 o 
  -3   0   8    12404.06    12700.88    337.50 o 
  -2   0   8     2296.11     2446.01     92.26 o 
  -1   0   8       58.30       60.41     13.26 o 
   0   0   8    43141.41    38259.99    520.51 o 
   1   0   8      173.18      203.08     18.46 o 
   2   0   8    14979.41    14321.17    294.75 o 
   3   0   8     5969.18     5552.59    167.02 o 
   4   0   8      709.07      711.73     71.28 o 
   5   0   8     4287.64     4596.52    196.82 o 
   6   0   8       73.19      121.94     66.17 o 
  -6   1   8       24.47       23.22     30.99 o 
  -5   1   8     1017.81     1136.30     65.46 o 
  -4   1   8      276.10      290.02     35.57 o 
  -3   1   8        1.97        8.06     16.38 o 
  -2   1   8     5116.70     5184.72    113.51 o 
  -1   1   8     2803.16     3084.78     87.17 o 
   0   1   8     4138.84     4251.26    122.76 o 
   1   1   8     8859.59     9281.58    113.63 o 
   2   1   8      662.25      759.70     39.64 o 
   3   1   8     1883.62     1921.92     83.82 o 
   4   1   8       18.68       11.69     18.28 o 
   5   1   8      100.07      160.62     41.20 o 
   6   1   8       36.89       35.66     52.65 o 
  -6   2   8        6.22       11.40     34.79 o 
  -5   2   8       87.57       69.14     21.98 o 
  -4   2   8      313.37      260.64     34.37 o 
  -3   2   8       89.97      220.99     44.90 o 
  -2   2   8        9.53        6.24     21.93 o 
  -1   2   8      696.24      720.66     39.14 o 
   0   2   8        1.29       55.21     23.14 o 
   1   2   8     1825.76     1993.18     66.92 o 
   2   2   8      308.39      325.06     28.56 o 
   3   2   8      769.59      851.20     54.45 o 
   4   2   8      516.64      499.64     66.90 o 
   5   2   8       49.79       84.54    110.64 o 
   6   2   8       58.32       72.23     30.46 o 
  -6   3   8       14.43       -7.20     28.39 o 
  -5   3   8      584.54      776.56    115.96 o 
  -4   3   8       57.28       52.60     19.37 o 
  -3   3   8       55.73       40.62     13.38 o 
  -2   3   8     2645.81     2489.18    106.03 o 
  -1   3   8     1163.65     1227.75     72.55 o 
   0   3   8     1712.02     1685.37    120.18 o 
   1   3   8     1214.72     1371.83     53.21 o 
   2   3   8      434.28      413.39     29.05 o 
   3   3   8     2343.59     2423.54     87.40 o 
   4   3   8       88.64       83.41     54.75 o 
   5   3   8        0.22       84.10     75.72 o 
   6   3   8       45.93       33.75     26.95 o 
  -6   4   8      233.15      232.93     75.20 o 
  -5   4   8     1099.79     1027.68    140.53 o 
  -4   4   8      208.89      218.22     33.10 o 
  -3   4   8     4445.18     4408.29    140.86 o 
  -2   4   8      285.91      364.32     68.53 o 
  -1   4   8      180.95      138.26     40.67 o 
   0   4   8     7423.82     7280.00    255.09 o 
   1   4   8        4.05        4.03     24.52 o 
   2   4   8    13846.77    13865.18    147.33 o 
   3   4   8     3260.18     3491.91    123.17 o 
   4   4   8      284.46      271.68     69.23 o 
   5   4   8     3449.42     3271.00    276.17 o 
   6   4   8       25.53       48.61    127.92 o 
  -6   5   8       53.74        2.32     58.10 o 
  -5   5   8      779.60      720.09    129.94 o 
  -4   5   8       15.02      -27.61     46.52 o 
  -3   5   8      113.37       89.79     28.82 o 
  -2   5   8     2731.91     2671.63    109.61 o 
  -1   5   8     1356.36     1339.09     58.69 o 
   0   5   8     1821.42     1879.12    140.27 o 
   1   5   8      905.19      921.58     93.60 o 
   2   5   8     1116.70     1173.15     49.82 o 
   3   5   8     2365.69     2336.32    149.17 o 
   4   5   8        2.02        0.47     40.02 o 
   5   5   8        0.38       23.44     33.27 o 
   6   5   8      260.84      351.36     68.93 o 
  -5   6   8       83.91       54.72     47.93 o 
  -4   6   8      327.24      298.20     85.07 o 
  -3   6   8      299.19      397.82    103.34 o 
  -2   6   8      726.99      667.49     57.45 o 
  -1   6   8     1299.94     1240.03     56.67 o 
   0   6   8      485.65      637.13    102.07 o 
   1   6   8     3316.34     3559.59    192.95 o 
   2   6   8      720.06      837.48     56.46 o 
   3   6   8     1879.50     1854.72    324.83 o 
   4   6   8     1300.88     1214.91    164.39 o 
   5   6   8      124.85      163.07     55.20 o 
  -5   7   8      278.52      432.74    121.54 o 
  -4   7   8       89.38       73.45     58.33 o 
  -3   7   8       30.44       61.48     59.68 o 
  -2   7   8     1399.58     1299.30     81.42 o 
  -1   7   8       49.74       90.43     49.52 o 
   0   7   8     1424.32     1342.54    134.05 o 
   1   7   8      760.19      796.18    100.74 o 
   2   7   8       26.54      -18.00     60.79 o 
   3   7   8      882.89      856.56     75.90 o 
   4   7   8       46.81       49.01     42.59 o 
   5   7   8        3.32       11.62     34.43 o 
  -5   8   8      125.42      156.68     72.88 o 
  -4   8   8      185.14      195.51     96.55 o 
  -3   8   8     2161.99     2186.54    209.89 o 
  -2   8   8        0.68        6.56     34.79 o 
  -1   8   8      228.28      346.30     86.17 o 
   0   8   8     2804.57     3166.32    215.74 o 
   1   8   8      155.23      173.19     63.36 o 
   2   8   8      823.95      882.62     80.76 o 
   3   8   8      218.77      292.35    105.50 o 
   4   8   8        2.21       32.80     56.27 o 
   5   8   8      262.21      293.82     72.20 o 
  -4   9   8      156.17      235.03     83.76 o 
  -3   9   8        7.93      -48.31     45.91 o 
  -2   9   8     1195.72     1244.79    161.19 o 
  -1   9   8     1338.92     1181.00    149.17 o 
   0   9   8      829.69      810.60    118.00 o 
   1   9   8      509.28      472.83     90.23 o 
   2   9   8      543.83      516.86     66.17 o 
   3   9   8      556.74      709.99    135.60 o 
   4   9   8        8.88       -8.34     85.91 o 
  -4  10   8      412.76      468.44    123.93 o 
  -3  10   8       48.69       29.44     52.74 o 
  -2  10   8      378.29      298.37     84.35 o 
  -1  10   8      367.80      362.49     87.60 o 
   0  10   8      308.18      167.68     57.49 o 
   1  10   8     1090.16     1222.37    110.40 o 
   2  10   8      362.26      388.77     64.12 o 
   3  10   8      800.49      738.13     98.95 o 
   4  10   8      575.27      529.45     84.09 o 
  -3  11   8       21.36       38.02     62.14 o 
  -2  11   8      321.36      339.70    113.27 o 
  -1  11   8       24.84      135.85     72.83 o 
   0  11   8      359.01      270.22     84.94 o 
   1  11   8      197.85      156.37     67.93 o 
   2  11   8      141.63      143.83     53.23 o 
   3  11   8      130.14      276.46     83.63 o 
  -2  12   8       26.59       -9.10     50.88 o 
  -1  12   8        0.07       12.26    117.64 o 
   0  12   8      259.88      330.28     68.12 o 
   1  12   8      141.83      188.35     44.63 o 
   2  12   8       60.34      129.57     47.03 o 
   0  13   8        9.52      -25.77     34.63 o 
  -6   1   9        2.85       31.99     30.20 o 
  -5   1   9     1879.01     2031.91     86.89 o 
  -4   1   9      148.58      156.11     25.39 o 
  -3   1   9      212.16      203.42     32.60 o 
  -2   1   9     6781.27     6826.71    134.92 o 
  -1   1   9      118.61      151.45     28.84 o 
   0   1   9     2921.86     2833.34    106.81 o 
   1   1   9       18.92       29.22     17.52 o 
   2   1   9      146.03      219.07     30.69 o 
   3   1   9     2353.47     2474.68     96.47 o 
   4   1   9       64.89       70.33     18.10 o 
   5   1   9      342.59      306.41     38.37 o 
   6   1   9      101.59      108.71     36.42 o 
  -6   2   9      522.22      496.03     60.33 o 
  -5   2   9      325.69      277.80     71.25 o 
  -4   2   9       20.77        8.36     21.14 o 
  -3   2   9    10241.93     9860.88    223.23 o 
  -2   2   9      390.39      463.22     46.65 o 
  -1   2   9     7887.22     7818.95    128.76 o 
   0   2   9    20775.47    20279.72    288.66 o 
   1   2   9      119.14      130.93     23.83 o 
   2   2   9     9527.35     9212.46    173.44 o 
   3   2   9     3164.17     3044.68    143.46 o 
   4   2   9       68.69      100.06     35.99 o 
   5   2   9     2626.23     2583.16    181.72 o 
   6   2   9      109.65       50.08     30.69 o 
  -6   3   9      136.57       38.36    111.42 o 
  -5   3   9      796.26      964.22    130.96 o 
  -4   3   9       11.33        8.55     17.65 o 
  -3   3   9        8.49       -4.01     18.31 o 
  -2   3   9     4236.96     4321.25    143.41 o 
  -1   3   9     2696.93     2643.15    108.95 o 
   0   3   9     2145.95     1977.06    135.49 o 
   1   3   9        2.33       10.85     16.38 o 
   2   3   9      367.35      372.10     33.68 o 
   3   3   9     1142.28     1215.17     92.50 o 
   4   3   9      383.32      320.01     77.83 o 
   5   3   9      119.40      276.16     97.01 o 
   6   3   9        3.51       24.67     54.32 o 
  -6   4   9        0.46      133.72     69.91 o 
  -5   4   9       63.40       89.39     59.64 o 
  -4   4   9       91.06      110.83     28.98 o 
  -3   4   9      309.83      351.41     50.21 o 
  -2   4   9     1214.89     1192.29    126.01 o 
  -1   4   9      976.61      908.46    105.53 o 
   0   4   9      123.40      236.58     61.08 o 
   1   4   9      857.12      932.29     50.20 o 
   2   4   9      168.03      236.58     33.36 o 
   3   4   9        5.62       14.80     13.14 o 
   4   4   9      634.14      691.54    116.40 o 
   5   4   9        1.96      183.02    112.96 o 
   6   4   9       89.62      140.02     51.56 o 
  -6   5   9        7.98       67.14     56.46 o 
  -5   5   9      845.47     1033.26    157.80 o 
  -4   5   9       84.45       82.05     56.26 o 
  -3   5   9     1531.33     1741.22    164.73 o 
  -2   5   9     2880.42     2861.16    204.20 o 
  -1   5   9       18.66       25.68     20.42 o 
   0   5   9     2560.96     2476.75    165.89 o 
   1   5   9      510.13      476.18     71.76 o 
   2   5   9       29.59        3.11     35.00 o 
   3   5   9      618.84      615.34     48.89 o 
   4   5   9       48.34      -23.74     75.37 o 
   5   5   9       32.74       13.55     52.80 o 
   6   5   9       20.01       79.16     35.61 o 
  -5   6   9      146.68       54.99     54.45 o 
  -4   6   9        2.55      -15.75     38.51 o 
  -3   6   9     5030.02     5586.74    311.59 o 
  -2   6   9       17.76       29.59     20.79 o 
  -1   6   9     2200.75     2157.54     99.20 o 
   0   6   9     8767.90     9127.35    335.94 o 
   1   6   9      618.54      617.59     86.26 o 
   2   6   9     4043.90     4234.41    174.38 o 
   3   6   9     1025.45      939.23     90.79 o 
   4   6   9       93.99        0.33     55.77 o 
   5   6   9      768.81      992.31    111.45 o 
  -5   7   9      194.85      400.06    110.27 o 
  -4   7   9      633.56      584.84    113.58 o 
  -3   7   9      422.62      396.88     92.43 o 
  -2   7   9      734.62      758.98    124.00 o 
  -1   7   9     2115.57     2235.48    187.54 o 
   0   7   9      180.04      217.64     67.75 o 
   1   7   9        0.39        3.09     26.01 o 
   2   7   9      506.33      499.66     62.00 o 
   3   7   9      371.40      379.74     56.75 o 
   4   7   9      282.76      225.62     84.40 o 
   5   7   9        0.33      -14.93     32.32 o 
  -5   8   9      111.10       97.36     69.35 o 
  -4   8   9      223.43      305.66     91.49 o 
  -3   8   9       56.44      117.36     79.81 o 
  -2   8   9     1261.05     1156.38    150.87 o 
  -1   8   9     1080.86     1248.89    148.28 o 
   0   8   9       36.13       62.34     48.97 o 
   1   8   9     2139.33     2094.68    172.17 o 
   2   8   9      165.90      181.55     82.34 o 
   3   8   9       50.94      179.48     82.48 o 
   4   8   9      760.66      715.16    126.26 o 
   5   8   9       25.21       73.90     48.86 o 
  -4   9   9       24.64       88.48     69.63 o 
  -3   9   9      147.12      154.21     77.78 o 
  -2   9   9      150.21      153.35     61.64 o 
  -1   9   9       22.60       30.91     52.85 o 
   0   9   9      105.73      167.46     64.50 o 
   1   9   9       38.46        7.39     37.17 o 
   2   9   9       25.15       31.32     28.90 o 
   3   9   9      163.59      271.02     99.25 o 
   4   9   9        4.87      -11.69     50.51 o 
  -4  10   9      219.68      120.51     71.76 o 
  -3  10   9      540.86      462.84    102.37 o 
  -2  10   9       45.34      -26.76     49.73 o 
  -1  10   9      161.36      139.81     50.84 o 
   0  10   9      767.15      896.21    133.39 o 
   1  10   9        2.67       13.09     31.84 o 
   2  10   9     1354.87     1499.71    119.78 o 
   3  10   9       21.01       39.26     62.13 o 
   4  10   9       53.63       37.34     48.13 o 
  -3  11   9      131.80      131.39     79.19 o 
  -2  11   9       52.70       48.52     65.25 o 
  -1  11   9      387.19      423.93    104.34 o 
   0  11   9       61.76       57.95     47.50 o 
   1  11   9        0.08      -59.40     89.54 o 
   2  11   9       31.50       62.28     60.16 o 
   3  11   9      101.74      118.60     56.67 o 
  -2  12   9      646.99      594.24    145.12 o 
  -1  12   9      308.05      294.28     87.78 o 
   0  12   9       74.82      206.36     88.57 o 
   1  12   9      980.35     1125.39     93.06 o 
   2  12   9       46.76       34.51     48.16 o 
  -6   0  10      404.68      432.87    105.57 o 
  -5   0  10      559.21      544.66     70.94 o 
  -4   0  10      690.91      758.64     69.50 o 
  -3   0  10     9480.61     9213.40    319.53 o 
  -2   0  10     1112.03     1364.91     89.00 o 
  -1   0  10      687.87      525.16     78.52 o 
   0   0  10    17108.71    16742.88    387.36 o 
   1   0  10     1797.46     1857.76    127.46 o 
   2   0  10    11836.72    11500.66    319.15 o 
   3   0  10     3030.96     2960.54    125.61 o 
   4   0  10      397.06      429.98     56.44 o 
   5   0  10     2301.45     2442.93    147.74 o 
   6   0  10       89.51      110.00     64.99 o 
  -6   1  10       66.30       58.27     41.76 o 
  -5   1  10      274.55      430.04     61.83 o 
  -4   1  10       87.36       59.94     17.56 o 
  -3   1  10      431.84      438.29     49.94 o 
  -2   1  10     3758.35     3793.58    103.88 o 
  -1   1  10      956.45     1061.48     70.72 o 
   0   1  10     6174.87     6411.82    169.19 o 
   1   1  10      376.10      440.01     48.77 o 
   2   1  10     4196.05     4219.85    125.55 o 
   3   1  10     2998.74     3051.41     89.57 o 
   4   1  10      738.31      697.11     50.04 o 
   5   1  10        1.08       40.15     42.77 o 
   6   1  10       70.09      110.56     38.09 o 
  -6   2  10        0.06       60.05     35.40 o 
  -5   2  10        7.90       -8.62     17.88 o 
  -4   2  10       22.55        6.35     16.28 o 
  -3   2  10      236.21      421.98     58.70 o 
  -2   2  10       81.83       90.79     26.16 o 
  -1   2  10      205.11      217.81     24.36 o 
   0   2  10       55.93      100.15     32.96 o 
   1   2  10      533.41      529.19     33.30 o 
   2   2  10      292.38      345.11     41.93 o 
   3   2  10      179.80      185.45     43.47 o 
   4   2  10      105.50       76.62     46.22 o 
   5   2  10       16.94       63.53     40.48 o 
   6   2  10       17.18       36.15     34.67 o 
  -6   3  10       94.52       60.32     82.98 o 
  -5   3  10      593.67      801.26    124.60 o 
  -4   3  10        3.00      -13.57     20.13 o 
  -3   3  10       62.36       83.91     26.79 o 
  -2   3  10     3548.31     3496.35    168.83 o 
  -1   3  10      321.64      321.05     30.19 o 
   0   3  10     4774.16     4800.16    220.74 o 
   1   3  10      135.50      100.00     21.45 o 
   2   3  10       62.77       39.38     18.20 o 
   3   3  10      988.81     1085.33     89.94 o 
   4   3  10      309.37      261.65    115.97 o 
   5   3  10        7.01        6.01     68.31 o 
   6   3  10        2.86       -6.37     32.14 o 
  -6   4  10      318.28      278.20     84.20 o 
  -5   4  10      249.14      207.24     80.26 o 
  -4   4  10     1070.24     1013.17     76.37 o 
  -3   4  10     6170.33     6125.27    180.14 o 
  -2   4  10        1.07        8.37     17.21 o 
  -1   4  10      560.56      504.16     79.31 o 
   0   4  10    15312.60    14934.41    402.19 o 
   1   4  10      328.55      427.76     39.00 o 
   2   4  10     7865.85     7911.56    164.58 o 
   3   4  10      625.16      679.32     58.67 o 
   4   4  10      247.06      182.48     45.35 o 
   5   4  10     1158.03     1251.23    184.27 o 
   6   4  10       18.48       -6.23     33.08 o 
  -6   5  10       49.10      144.59     76.40 o 
  -5   5  10      372.44      549.94    114.32 o 
  -4   5  10      122.37      182.98     68.17 o 
  -3   5  10       50.50       45.63     42.20 o 
  -2   5  10     1050.46     1089.98    127.42 o 
  -1   5  10     2412.04     2445.54    177.90 o 
   0   5  10     1884.58     1727.03     56.34 o 
   1   5  10      141.22      146.76     20.47 o 
   2   5  10      265.95      248.88     59.57 o 
   3   5  10     2869.04     2728.25    133.88 o 
   4   5  10      230.51      126.29     58.86 o 
   5   5  10       97.35      200.31     75.68 o 
  -5   6  10        8.04       55.22     38.85 o 
  -4   6  10      449.26      423.83    100.84 o 
  -3   6  10        0.62      240.79     92.33 o 
  -2   6  10      550.51      546.50     51.42 o 
  -1   6  10      997.22      969.50    119.38 o 
   0   6  10      416.44      415.73     77.74 o 
   1   6  10     1969.16     2203.87    167.09 o 
   2   6  10      912.37      956.57     88.43 o 
   3   6  10      869.83      975.83    131.11 o 
   4   6  10      385.27      415.67    113.37 o 
   5   6  10      188.75      225.83    106.91 o 
  -5   7  10      303.63      206.81     73.89 o 
  -4   7  10       16.73      -23.40     59.67 o 
  -3   7  10      189.67      135.00     63.81 o 
  -2   7  10     2472.39     2588.32    220.62 o 
  -1   7  10       40.57       40.96     43.20 o 
   0   7  10     2789.40     2893.74    208.53 o 
   1   7  10      377.79      382.31     74.05 o 
   2   7  10      128.23      108.76     51.07 o 
   3   7  10      297.32      287.69     49.46 o 
   4   7  10        0.87       98.91     64.17 o 
   5   7  10       19.32        8.45     61.78 o 
  -5   8  10      112.86      199.92     84.33 o 
  -4   8  10       51.54       52.49     79.84 o 
  -3   8  10     1808.73     1919.12    213.57 o 
  -2   8  10       37.15       42.85     60.03 o 
  -1   8  10      216.09      293.17     74.16 o 
   0   8  10     2495.71     2807.19    214.79 o 
   1   8  10      277.97      347.91     78.39 o 
   2   8  10     1523.30     1652.65    124.27 o 
   3   8  10      313.52      328.08     97.96 o 
   4   8  10        2.00      114.82     68.03 o 
  -4   9  10       97.46      116.02     84.87 o 
  -3   9  10        1.47       56.33     59.37 o 
  -2   9  10      181.75      105.05     56.95 o 
  -1   9  10     1727.88     1755.06    187.18 o 
   0   9  10      658.90      640.00    108.31 o 
   1   9  10      185.20      207.25     63.46 o 
   2   9  10      610.55      641.09     80.83 o 
   3   9  10      436.28      569.03    125.84 o 
   4   9  10       58.19      -30.57     58.81 o 
  -4  10  10      200.51       99.96     84.53 o 
  -3  10  10        5.46        2.37     73.82 o 
  -2  10  10      423.77      416.57    108.30 o 
  -1  10  10      963.69      949.43    141.40 o 
   0  10  10      376.56      348.04     92.71 o 
   1  10  10     1437.46     1401.78    154.57 o 
   2  10  10      699.59      849.28    155.33 o 
   3  10  10      419.08      671.43    150.42 o 
  -3  11  10       70.41       87.54     69.95 o 
  -2  11  10      340.47      377.30    109.17 o 
  -1  11  10       50.67      168.90     81.18 o 
   0  11  10      346.93      387.25     94.98 o 
   1  11  10      137.15        4.72    122.94 o 
   2  11  10       45.05        8.78     59.64 o 
   3  11  10       65.55      238.23     70.66 o 
  -2  12  10       68.19       82.52     75.89 o 
  -1  12  10        8.89      -27.26     55.75 o 
   0  12  10      144.79      120.78     66.38 o 
   1  12  10      144.20      154.31     92.88 o 
   2  12  10      111.80      183.82     61.68 o 
  -6   1  11        0.42       78.65     52.63 o 
  -5   1  11     1139.94     1314.07     73.53 o 
  -4   1  11      122.65      125.26     23.06 o 
  -3   1  11      254.52      285.57     45.81 o 
  -2   1  11     4412.89     4604.99    116.03 o 
  -1   1  11      463.85      553.24     54.93 o 
   0   1  11     5693.28     6091.88    173.08 o 
   1   1  11     4882.97     5124.72    115.46 o 
   2   1  11      868.68      935.84     46.89 o 
   3   1  11     2383.43     2507.66     82.18 o 
   4   1  11       32.97       53.17     24.11 o 
   5   1  11      208.45      255.46     36.60 o 
   6   1  11       28.76       55.80     30.74 o 
  -6   2  11      297.37      391.99     73.36 o 
  -5   2  11      704.13      569.24     47.97 o 
  -4   2  11       32.94       27.24     19.20 o 
  -3   2  11     7751.64     7806.21    214.37 o 
  -2   2  11      523.99      659.62     63.43 o 
  -1   2  11     3027.72     3018.42     82.40 o 
   0   2  11    11678.74    11290.26    241.36 o 
   1   2  11      154.66      150.65     17.07 o 
   2   2  11    10454.81    10250.62    206.03 o 
   3   2  11     1122.97     1190.11    209.77 o 
   4   2  11      513.29      549.97     65.50 o 
   5   2  11     1826.57     1969.48    119.47 o 
   6   2  11       69.92      150.82    121.23 o 
  -6   3  11       27.56       22.51     40.28 o 
  -5   3  11     1313.31     1237.67    160.84 o 
  -4   3  11      209.83      140.77     36.99 o 
  -3   3  11       92.16       99.95     29.49 o 
  -2   3  11     2716.88     2745.09    126.63 o 
  -1   3  11     2158.87     2208.40     76.46 o 
   0   3  11     2655.65     2598.87    172.13 o 
   1   3  11      183.54      213.63     29.08 o 
   2   3  11      268.74      232.10     32.19 o 
   3   3  11     1392.40     1374.93    102.90 o 
   4   3  11       36.17       30.97     38.07 o 
   5   3  11       66.36       24.03    110.84 o 
   6   3  11       24.79       67.80     58.97 o 
  -6   4  11       73.39       57.28     67.05 o 
  -5   4  11      106.06       95.17     57.69 o 
  -4   4  11      745.40      594.10     64.23 o 
  -3   4  11      717.30      820.20     75.99 o 
  -2   4  11      849.83      797.21     70.81 o 
  -1   4  11     2035.86     2281.65    170.17 o 
   0   4  11      235.30      379.23     80.79 o 
   1   4  11     2680.87     2774.33    101.89 o 
   2   4  11       21.92       20.42     41.48 o 
   3   4  11      638.02      644.55     59.43 o 
   4   4  11      270.09      155.10     74.49 o 
   5   4  11       42.95       66.53     67.55 o 
  -5   5  11      482.61      479.64    111.82 o 
  -4   5  11      119.20      227.60     78.12 o 
  -3   5  11      303.63      335.91     78.92 o 
  -2   5  11      945.32     1250.18    140.66 o 
  -1   5  11        0.35      -22.23     31.60 o 
   0   5  11     2768.52     2646.46    144.88 o 
   1   5  11      526.71      513.00     38.35 o 
   2   5  11       99.05       94.53     24.88 o 
   3   5  11     1566.16     1504.37    106.53 o 
   4   5  11       60.29      244.64    120.97 o 
   5   5  11       36.85      134.62     96.75 o 
  -5   6  11      119.89      127.29     69.29 o 
  -4   6  11       40.60       59.27     52.29 o 
  -3   6  11     1798.74     1981.35    194.32 o 
  -2   6  11      328.77      423.24     90.14 o 
  -1   6  11      881.22      860.37     49.30 o 
   0   6  11     1260.77     1318.00    137.90 o 
   1   6  11      271.43      288.73     76.72 o 
   2   6  11     4038.63     4341.11    190.63 o 
   3   6  11      832.72      833.25     82.82 o 
   4   6  11       98.16      167.58    114.53 o 
   5   6  11      982.49     1009.69    173.76 o 
  -5   7  11      312.17      275.62    101.50 o 
  -4   7  11      300.59      333.94     92.76 o 
  -3   7  11       44.61       57.72     37.97 o 
  -2   7  11     1259.31     1555.29    172.68 o 
  -1   7  11     1850.34     2058.91    186.32 o 
   0   7  11      730.44      700.09    110.31 o 
   1   7  11        0.63      -35.15     39.88 o 
   2   7  11      574.30      657.51     76.68 o 
   3   7  11      398.12      447.26     65.40 o 
   4   7  11      122.20      351.73    120.75 o 
   5   7  11        4.46       33.82     66.61 o 
  -4   8  11      300.57       98.21     43.59 o 
  -3   8  11      141.82      213.91     87.95 o 
  -2   8  11      944.92     1006.91    144.18 o 
  -1   8  11      420.44      350.22     82.26 o 
   0   8  11      210.83      197.90     69.24 o 
   1   8  11     2017.91     2021.99    176.35 o 
   2   8  11       99.74      113.32     38.74 o 
   3   8  11      767.88      797.56    160.18 o 
   4   8  11      652.00      747.74    155.54 o 
  -4   9  11       25.16      173.77     85.91 o 
  -3   9  11       19.48       49.33     55.35 o 
  -2   9  11      159.11      225.09     77.67 o 
  -1   9  11       17.91       49.62     60.68 o 
   0   9  11      231.49      212.59     73.04 o 
   1   9  11      226.28      238.63     68.36 o 
   2   9  11      175.15      166.55     76.33 o 
   3   9  11      122.10      124.40     91.71 o 
   4   9  11       10.59       89.22     56.21 o 
  -3  10  11      531.37      490.95    116.89 o 
  -2  10  11      129.26       53.94     38.27 o 
  -1  10  11       40.27      102.80     67.90 o 
   0  10  11      357.40      503.78    115.96 o 
   1  10  11       20.87       89.19     62.23 o 
   2  10  11      116.87      113.54     63.22 o 
   3  10  11        4.19       56.36     82.76 o 
  -3  11  11       15.49      117.58     84.64 o 
  -2  11  11      271.43      238.12     86.51 o 
  -1  11  11      353.50      445.14    107.35 o 
   0  11  11      113.85       96.37     68.06 o 
   1  11  11       14.63      -93.02     95.20 o 
   2  11  11      104.56      179.00     74.48 o 
  -1  12  11       21.49       95.36     66.35 o 
   0  12  11       59.06       22.43     59.61 o 
   1  12  11      346.92      467.47     81.30 o 
  -6   0  12      378.45      319.67     95.82 o 
  -5   0  12        5.08        3.60     38.04 o 
  -4   0  12      253.29      264.44     48.48 o 
  -3   0  12     6615.62     6553.75    292.87 o 
  -2   0  12      337.29      381.96     41.29 o 
  -1   0  12     7183.90     7482.82    207.33 o 
   0   0  12    12897.03    13875.06    384.92 o 
   1   0  12       40.65       47.90     33.11 o 
   2   0  12    20480.17    19599.01    591.29 o 
   3   0  12     1361.56     1376.66     90.05 o 
   4   0  12      870.36      921.81     82.58 o 
   5   0  12     1979.95     2122.61    167.19 o 
   6   0  12       56.35      105.76     46.68 o 
  -6   1  12       69.10       -3.68     26.76 o 
  -5   1  12      988.28     1068.05     68.22 o 
  -4   1  12       17.18       24.03     17.83 o 
  -3   1  12      221.67      231.88     44.27 o 
  -2   1  12     2893.50     2842.65     94.09 o 
  -1   1  12     1982.43     2083.19    107.50 o 
   0   1  12     5108.39     4936.68    166.50 o 
   1   1  12      775.76      829.98     36.90 o 
   2   1  12        4.99        1.23     17.57 o 
   3   1  12     2104.09     2139.28     95.31 o 
   4   1  12      190.29      176.74     28.57 o 
   5   1  12      202.05      210.96     35.22 o 
   6   1  12       52.15      110.00     39.39 o 
  -6   2  12       18.76       58.45     37.46 o 
  -5   2  12        5.00       33.59     23.91 o 
  -4   2  12       25.27       75.75     36.68 o 
  -3   2  12        0.26      151.29     53.37 o 
  -2   2  12      478.89      490.19     55.59 o 
  -1   2  12      128.74      124.58     20.13 o 
   0   2  12       63.66      115.83     60.46 o 
   1   2  12      653.56      686.28     40.94 o 
   2   2  12       56.98      156.13     56.61 o 
   3   2  12      151.73      184.92     47.73 o 
   4   2  12       83.85       53.35     27.78 o 
   5   2  12       25.87      -21.17     42.56 o 
   6   2  12       29.23       81.52     58.71 o 
  -6   3  12       11.33       24.75     36.62 o 
  -5   3  12     1044.63     1161.16    157.88 o 
  -4   3  12        7.89        7.60     26.21 o 
  -3   3  12      653.20      694.26     69.40 o 
  -2   3  12     2887.49     2913.53    136.70 o 
  -1   3  12       75.61       88.32     34.14 o 
   0   3  12     3295.70     3499.75    208.76 o 
   1   3  12      250.91      224.02     58.64 o 
   2   3  12       37.59       17.78     35.61 o 
   3   3  12     1034.28     1149.52    126.98 o 
   4   3  12       24.71      -29.92     52.69 o 
   5   3  12      126.56      150.09     36.14 o 
  -6   4  12      326.78      355.18     92.88 o 
  -5   4  12       13.24      -42.45     54.48 o 
  -4   4  12       32.83       75.49     31.31 o 
  -3   4  12     8287.00     8146.35    273.09 o 
  -2   4  12       65.62       55.79     26.06 o 
  -1   4  12     3634.16     3778.60    229.61 o 
   0   4  12    10793.24    11957.51    388.85 o 
   1   4  12      197.52      191.53     33.46 o 
   2   4  12     4670.05     4680.27    183.47 o 
   3   4  12      462.08      476.70     47.99 o 
   4   4  12      452.78      564.75    147.50 o 
   5   4  12      741.24      694.53    152.55 o 
  -5   5  12      383.47      434.18    117.68 o 
  -4   5  12      293.29      339.63     89.97 o 
  -3   5  12        1.48       75.77     60.36 o 
  -2   5  12     1941.36     1920.59    180.23 o 
  -1   5  12     1354.81     1426.36    146.75 o 
   0   5  12     3208.58     3060.13    205.14 o 
   1   5  12       23.83       17.88     19.86 o 
   2   5  12       69.69       76.24     24.05 o 
   3   5  12      551.39      546.71     69.11 o 
   4   5  12      259.35      424.74    137.85 o 
   5   5  12       39.34       31.45     61.87 o 
  -5   6  12       17.14       24.83     51.94 o 
  -4   6  12       96.36      101.29     63.26 o 
  -3   6  12       30.96       91.64     60.79 o 
  -2   6  12      752.52      824.41    126.60 o 
  -1   6  12      632.17      567.36     41.96 o 
   0   6  12      205.06      256.57     71.33 o 
   1   6  12     1854.21     1880.85    171.57 o 
   2   6  12      346.63      345.15     59.46 o 
   3   6  12      403.16      447.47     66.31 o 
   4   6  12      278.99      357.15    137.76 o 
   5   6  12       74.40       -1.00     70.67 o 
  -5   7  12      379.01      509.70    131.62 o 
  -4   7  12       13.59       74.56     71.13 o 
  -3   7  12     1201.76     1327.55    173.73 o 
  -2   7  12      983.59     1137.88    146.11 o 
  -1   7  12       52.74       54.97     50.83 o 
   0   7  12     1388.49     1372.71    146.97 o 
   1   7  12      212.51      297.51     76.84 o 
   2   7  12       96.01       93.70     39.66 o 
   3   7  12      477.95      491.23     66.81 o 
   4   7  12        4.20      126.88     95.09 o 
   5   7  12       56.47       15.92     74.10 o 
  -4   8  12       27.82      102.76     70.01 o 
  -3   8  12     1598.70     1800.62    205.44 o 
  -2   8  12       83.71       30.14     44.76 o 
  -1   8  12      611.88      611.79    109.78 o 
   0   8  12     1401.66     1703.96    176.20 o 
   1   8  12      111.14      162.76     59.56 o 
   2   8  12     1865.68     2209.24    151.85 o 
   3   8  12       89.45      -57.53     68.49 o 
   4   8  12       20.36      126.16     86.54 o 
  -4   9  12      208.99      348.74     98.58 o 
  -3   9  12       33.25       54.52     59.28 o 
  -2   9  12       10.02       -3.05     46.28 o 
  -1   9  12      893.58      816.63    136.40 o 
   0   9  12      168.51      164.67     66.48 o 
   1   9  12      241.43      264.20     73.12 o 
   2   9  12      131.02      113.69     48.54 o 
   3   9  12      316.79      367.94    122.59 o 
   4   9  12       88.44      294.30    121.52 o 
  -3  10  12        4.83        4.01     79.68 o 
  -2  10  12      958.32      889.50    147.54 o 
  -1  10  12      513.96      725.98    133.13 o 
   0  10  12      108.46       61.70     47.78 o 
   1  10  12      963.34     1071.55    146.33 o 
   2  10  12      117.52       89.16     80.60 o 
   3  10  12      130.45      207.67    102.85 o 
  -2  11  12      111.27      170.65     89.23 o 
  -1  11  12       17.26        7.81     44.03 o 
   0  11  12      211.29      142.72     75.68 o 
   1  11  12       24.13      -42.53     39.94 o 
   2  11  12       38.08      114.40     82.05 o 
  -1  12  12       13.16      -18.53     71.18 o 
   0  12  12       51.20       35.41     64.02 o 
   1  12  12       93.00      170.03     71.60 o 
  -6   1  13       19.54      -16.89     32.47 o 
  -5   1  13      377.13      483.52     51.84 o 
  -4   1  13      153.08      155.50     28.93 o 
  -3   1  13      525.27      552.80     66.12 o 
  -2   1  13     2159.42     2013.24    125.94 o 
  -1   1  13      823.80      864.01     74.83 o 
   0   1  13     4633.90     4834.39    172.39 o 
   1   1  13      296.06      291.62     21.35 o 
   2   1  13       52.19       38.69     16.46 o 
   3   1  13     1077.59     1142.39     71.31 o 
   4   1  13        0.37      -28.60     20.19 o 
   5   1  13       61.74      102.08     38.66 o 
   6   1  13       18.32       58.63     56.29 o 
  -6   2  13      330.05      351.82     67.80 o 
  -5   2  13      264.06      177.54     49.09 o 
  -4   2  13      387.81      421.93     71.76 o 
  -3   2  13     5071.92     5329.76    190.02 o 
  -2   2  13      508.54      472.38     60.98 o 
  -1   2  13     1730.73     1671.54    114.65 o 
   0   2  13     6342.12     5952.15    296.69 o 
   1   2  13      133.17      111.80     19.49 o 
   2   2  13     6459.71     6391.15    241.66 o 
   3   2  13      871.53      835.71     84.45 o 
   4   2  13      355.16      321.90     40.08 o 
   5   2  13     1212.36     1270.88     93.00 o 
  -6   3  13       22.95       -8.37     70.59 o 
  -5   3  13      421.49      688.75    132.10 o 
  -4   3  13      529.36      439.72     60.51 o 
  -3   3  13       88.30      109.20     35.72 o 
  -2   3  13     1350.21     1327.03     95.45 o 
  -1   3  13     1679.68     1555.52     66.55 o 
   0   3  13     3146.67     3165.92    206.75 o 
   1   3  13        1.85        9.35     17.64 o 
   2   3  13        3.20       34.02     43.00 o 
   3   3  13     1059.95     1089.88     98.58 o 
   4   3  13       58.18       92.08     96.00 o 
   5   3  13       49.10       24.69     31.34 o 
  -5   4  13       13.28      -44.26     45.05 o 
  -4   4  13      322.28      277.88     92.93 o 
  -3   4  13       76.06      252.38     60.26 o 
  -2   4  13      423.60      483.19     59.79 o 
  -1   4  13      157.84      228.55     34.61 o 
   0   4  13      170.28      251.89     73.91 o 
   1   4  13     1024.68     1038.94     70.60 o 
   2   4  13      216.11      213.45     47.36 o 
   3   4  13      475.76      518.99     67.27 o 
   4   4  13      245.36      403.67     74.55 o 
   5   4  13      106.60      156.41     82.44 o 
  -5   5  13      292.09      423.85    109.33 o 
  -4   5  13        5.61      -35.53     55.54 o 
  -3   5  13       34.81       70.53     54.68 o 
  -2   5  13      968.58     1061.09    143.65 o 
  -1   5  13        5.71       38.02     34.21 o 
   0   5  13     1400.66     1494.05    154.59 o 
   1   5  13      373.19      388.44     40.08 o 
   2   5  13      220.99      248.23     38.05 o 
   3   5  13     1370.45     1407.25     83.01 o 
   4   5  13        0.15      103.57    105.80 o 
   5   5  13      127.62      113.91     65.43 o 
  -5   6  13       32.13      -79.79     78.85 o 
  -4   6  13      215.36      213.11     86.46 o 
  -3   6  13     1414.30     1416.43    167.57 o 
  -2   6  13       60.53       57.96     57.67 o 
  -1   6  13      706.75      579.70    101.29 o 
   0   6  13     2278.48     1938.52    230.27 o 
   1   6  13        4.27        6.17     13.79 o 
   2   6  13     3221.90     3203.27    179.42 o 
   3   6  13      110.74      152.22     41.11 o 
   4   6  13       61.24      244.43    122.46 o 
   5   6  13      590.87      603.85    136.02 o 
  -5   7  13      231.50      254.76     91.51 o 
  -4   7  13      178.64      179.98     73.96 o 
  -3   7  13       80.61       90.86     75.41 o 
  -2   7  13      336.04      393.43     94.02 o 
  -1   7  13     1239.43     1334.81    158.80 o 
   0   7  13     1095.03     1195.31    145.53 o 
   1   7  13       80.82      181.47     77.53 o 
   2   7  13      139.11       45.80    168.87 o 
   3   7  13      336.25      400.41    132.69 o 
   4   7  13      156.49      326.37    127.89 o 
  -4   8  13      225.38      215.56     81.65 o 
  -3   8  13        1.12       83.56     62.37 o 
  -2   8  13      595.73      572.90    115.76 o 
  -1   8  13      275.21      315.35     87.21 o 
   0   8  13      443.43      584.00    110.14 o 
   1   8  13     1438.54     1310.77    156.40 o 
   2   8  13      197.44      269.07     60.82 o 
   3   8  13      774.61      699.37    160.11 o 
   4   8  13      321.19      277.05    106.96 o 
  -4   9  13        9.58      -40.82     60.70 o 
  -3   9  13       90.74       35.43     57.90 o 
  -2   9  13      629.87      607.25    116.23 o 
  -1   9  13       91.90      252.82    103.78 o 
   0   9  13      628.30      641.69    116.33 o 
   1   9  13      480.79      345.55     81.58 o 
   2   9  13       10.90      -18.23     41.14 o 
   3   9  13      207.65      267.14    110.01 o 
  -3  10  13      362.65      480.41    117.10 o 
  -2  10  13      133.71      139.94     89.76 o 
  -1  10  13       36.70       64.87     56.18 o 
   0  10  13      282.58      325.58     91.68 o 
   1  10  13      314.34      338.21     90.85 o 
   2  10  13       97.68      164.38     92.76 o 
   3  10  13       31.49      168.30    105.31 o 
  -2  11  13      121.95       19.37     53.85 o 
  -1  11  13      522.32      512.22    114.02 o 
   0  11  13      116.77      110.55     59.81 o 
   1  11  13       24.76       48.78     59.00 o 
   2  11  13      228.02      117.40     93.43 o 
   0  12  13       89.25      120.25     70.21 o 
  -6   0  14      312.20      244.88     89.16 o 
  -5   0  14        6.16        3.49     36.72 o 
  -4   0  14       13.24       26.07     27.74 o 
  -3   0  14     5349.68     5456.48    284.73 o 
  -2   0  14       75.75       40.54     30.56 o 
  -1   0  14     4782.16     4700.98    246.80 o 
   0   0  14     4050.10     4531.53    238.73 o 
   1   0  14      841.52      998.50    115.07 o 
   2   0  14     6015.51     5898.60    322.91 o 
   3   0  14      215.69      264.67     42.30 o 
   4   0  14      824.37      851.68     80.56 o 
   5   0  14      773.65      912.03     95.51 o 
  -6   1  14       17.24       13.71     31.81 o 
  -5   1  14     1416.00     1509.03     83.36 o 
  -4   1  14      164.02      155.79     27.32 o 
  -3   1  14      389.09      494.27     65.49 o 
  -2   1  14     1506.41     1472.90     71.72 o 
  -1   1  14      285.94      305.94     27.82 o 
   0   1  14     4566.19     4508.72    174.15 o 
   1   1  14       49.82       64.17     23.20 o 
   2   1  14      626.60      582.26     47.20 o 
   3   1  14     1265.71     1197.52     75.91 o 
   4   1  14       51.68       10.97     21.65 o 
   5   1  14      221.64      237.69     56.50 o 
  -5   2  14        8.06        7.17     24.69 o 
  -4   2  14       91.10       88.29     40.70 o 
  -3   2  14       89.43      167.31     51.50 o 
  -2   2  14      171.93      170.55     38.23 o 
  -1   2  14        1.74       13.93     26.00 o 
   0   2  14      142.21      184.27     45.06 o 
   1   2  14      141.48      147.28     21.78 o 
   2   2  14       86.70       96.82     43.37 o 
   3   2  14      137.73      100.60     24.95 o 
   4   2  14       61.27      111.80     38.91 o 
   5   2  14       36.04       22.46     32.43 o 
  -5   3  14      821.28     1026.90    153.37 o 
  -4   3  14        0.62       31.11     34.40 o 
  -3   3  14     1246.09     1337.50    104.05 o 
  -2   3  14     2026.27     2070.23    122.04 o 
  -1   3  14        1.17       -3.42     10.17 o 
   0   3  14     3836.85     3936.88    233.54 o 
   1   3  14      102.24       94.96     17.74 o 
   2   3  14       93.67       75.77     53.97 o 
   3   3  14      699.49      738.10     65.00 o 
   4   3  14        6.40       42.45     92.73 o 
   5   3  14       98.68      107.89     37.39 o 
  -5   4  14        7.71        7.14     54.98 o 
  -4   4  14       11.52       14.78     29.24 o 
  -3   4  14     3043.35     2976.60    153.48 o 
  -2   4  14      870.81      852.30     81.40 o 
  -1   4  14     2138.00     2047.03    164.99 o 
   0   4  14     2059.19     2300.89    185.61 o 
   1   4  14      165.66      151.31     29.60 o 
   2   4  14     4300.70     4222.11    140.40 o 
   3   4  14      779.13      780.78     66.11 o 
   4   4  14      401.47      522.67     80.31 o 
   5   4  14      536.66      588.16    139.31 o 
  -5   5  14      550.01      583.03    123.63 o 
  -4   5  14      381.13      434.28    108.08 o 
  -3   5  14      329.30      302.36     85.83 o 
  -2   5  14      845.20      889.26    126.93 o 
  -1   5  14     1099.01     1146.82    141.00 o 
   0   5  14     2895.00     2811.96    216.39 o 
   1   5  14       66.73       49.12     21.18 o 
   2   5  14       23.81       36.23     46.15 o 
   3   5  14      720.02      596.29     57.68 o 
   4   5  14       11.99      181.78    122.67 o 
   5   5  14       39.76       70.82     75.50 o 
  -5   6  14       54.74      -63.24     70.67 o 
  -4   6  14       90.72      109.85     70.25 o 
  -3   6  14        0.10        1.87     42.50 o 
  -2   6  14      820.67      658.29    112.20 o 
  -1   6  14      247.88      266.41     74.11 o 
   0   6  14      324.25      319.20     32.06 o 
   1   6  14     1084.34     1042.54     78.72 o 
   2   6  14      374.18      366.69     55.73 o 
   3   6  14      321.02      369.59     65.60 o 
   4   6  14      275.78      333.82    137.88 o 
   5   6  14       64.44       85.52     68.45 o 
  -4   7  14       65.74      102.84     73.33 o 
  -3   7  14      285.83      268.90     88.18 o 
  -2   7  14      241.07      239.25     76.38 o 
  -1   7  14       82.50       51.57     58.55 o 
   0   7  14      975.25     1158.65    151.64 o 
   1   7  14      203.79      221.64     68.78 o 
   2   7  14      204.38      163.94     45.07 o 
   3   7  14      353.41      276.90    119.59 o 
   4   7  14       18.32       56.74     94.02 o 
  -4   8  14       48.70      -19.55     59.73 o 
  -3   8  14      886.44      908.02    154.48 o 
  -2   8  14      158.36      167.06     81.46 o 
  -1   8  14      432.62      438.85    110.51 o 
   0   8  14      775.77      824.30    135.80 o 
   1   8  14       29.45       97.72     57.89 o 
   2   8  14      998.74     1012.81    113.57 o 
   3   8  14        0.83      -70.90     68.03 o 
   4   8  14       33.69      161.47     98.47 o 
  -3   9  14        8.11       56.93     52.85 o 
  -2   9  14       69.50      126.83     64.05 o 
  -1   9  14      434.68      574.48    129.33 o 
   0   9  14      400.82      449.07    106.73 o 
   1   9  14        3.45       57.31     64.10 o 
   2   9  14       10.42       -1.64     89.75 o 
   3   9  14      250.46      350.97    129.74 o 
  -3  10  14       11.26        9.29     63.04 o 
  -2  10  14      441.85      555.31    118.60 o 
  -1  10  14       99.58       53.66     52.01 o 
   0  10  14       99.48      106.20     72.62 o 
   1  10  14      721.35      878.97    145.56 o 
   2  10  14      125.10      179.77     87.25 o 
   3  10  14      220.99      211.78    115.10 o 
  -2  11  14       70.91      100.01     83.35 o 
  -1  11  14       60.85       24.21     52.12 o 
   0  11  14      152.11      242.57     95.11 o 
   1  11  14      115.93      147.59     72.90 o 
  -5   1  15      678.31      774.02     63.08 o 
  -4   1  15       17.75        5.77     20.63 o 
  -3   1  15      757.90      819.30     84.22 o 
  -2   1  15     1223.70     1250.76     67.59 o 
  -1   1  15      178.76      178.10     19.85 o 
   0   1  15     4286.10     4209.67    173.81 o 
   1   1  15      151.84      106.77     33.28 o 
   2   1  15       57.32       61.94     29.50 o 
   3   1  15     1730.87     1738.20     89.34 o 
   4   1  15        2.77       -9.27     28.22 o 
   5   1  15      102.39      126.12     41.85 o 
  -5   2  15        4.94      -11.41     43.37 o 
  -4   2  15       82.10       85.29     22.47 o 
  -3   2  15     4373.91     4261.66    182.92 o 
  -2   2  15      613.19      633.28     71.54 o 
  -1   2  15     3373.45     3081.54    160.32 o 
   0   2  15     2836.85     3010.98    212.77 o 
   1   2  15       58.35       46.55     11.08 o 
   2   2  15     7123.86     6541.88    140.60 o 
   3   2  15      337.92      295.25     38.53 o 
   4   2  15      607.71      617.05     59.84 o 
   5   2  15     1074.63     1002.54     82.43 o 
  -5   3  15      444.91      466.43     75.25 o 
  -4   3  15      284.35      226.25     48.16 o 
  -3   3  15      478.47      521.10     70.97 o 
  -2   3  15      987.80      954.89     89.67 o 
  -1   3  15      863.30      860.35     49.71 o 
   0   3  15     2227.45     2294.29    187.40 o 
   1   3  15       52.96       28.91     25.68 o 
   2   3  15        8.58       53.31     42.04 o 
   3   3  15      610.14      658.48     64.05 o 
   4   3  15       48.80       15.32     22.28 o 
   5   3  15       29.74       18.80     49.50 o 
  -5   4  15       14.78       83.41     63.64 o 
  -4   4  15        8.99       33.96     32.08 o 
  -3   4  15       38.36       67.81     43.76 o 
  -2   4  15      475.54      472.60     62.95 o 
  -1   4  15        1.54       13.55     17.29 o 
   0   4  15      165.78      202.93     70.02 o 
   1   4  15      339.04      381.93     48.75 o 
   2   4  15       27.99       89.27     36.25 o 
   3   4  15      350.82      326.36     44.26 o 
   4   4  15      115.85      153.52    100.04 o 
   5   4  15       65.41       40.27    102.13 o 
  -5   5  15      425.45      462.09    129.81 o 
  -4   5  15        4.58       17.29     47.57 o 
  -3   5  15      467.10      457.17    107.78 o 
  -2   5  15     1697.11     1743.35    191.76 o 
  -1   5  15        0.40        3.28     43.03 o 
   0   5  15     2488.45     2161.95    196.32 o 
   1   5  15      631.82      640.80     56.95 o 
   2   5  15      516.25      529.84     49.86 o 
   3   5  15      708.19      715.45     64.11 o 
   4   5  15        1.61      226.71    112.27 o 
   5   5  15      155.53      206.06     73.35 o 
  -5   6  15        8.64      -61.97     74.03 o 
  -4   6  15       49.22       82.31     85.07 o 
  -3   6  15     2243.83     2592.52    240.81 o 
  -2   6  15       84.04      149.66     70.62 o 
  -1   6  15      839.88      979.80    141.44 o 
   0   6  15     1493.41     1423.09    250.64 o 
   1   6  15       22.90       18.25     12.73 o 
   2   6  15     1765.70     1779.47    140.63 o 
   3   6  15       37.18       80.03     41.16 o 
   4   6  15      170.87      342.29    145.77 o 
  -4   7  15      337.92      194.58     76.52 o 
  -3   7  15        4.96      -16.22     56.60 o 
  -2   7  15       91.03       21.10     58.84 o 
  -1   7  15     1087.46     1042.01    151.97 o 
   0   7  15      488.57      515.13    107.72 o 
   1   7  15      136.38      126.88     56.72 o 
   2   7  15      117.86       37.72    150.71 o 
   3   7  15      109.24      121.24     66.72 o 
   4   7  15       87.24      181.88    116.26 o 
  -4   8  15       88.34      165.79    103.10 o 
  -3   8  15        6.17      -23.70     48.96 o 
  -2   8  15      286.94      240.63     79.15 o 
  -1   8  15        9.80       19.16     46.90 o 
   0   8  15      179.35      225.31     75.03 o 
   1   8  15      255.26      251.95     83.63 o 
   2   8  15       78.83      -17.93     78.64 o 
   3   8  15      349.19      493.09    140.06 o 
   4   8  15      170.29      280.01    127.78 o 
  -3   9  15      186.17      117.43     59.62 o 
  -2   9  15      239.98      292.06     94.76 o 
  -1   9  15        0.72       95.62     56.38 o 
   0   9  15      578.10      533.05    125.03 o 
   1   9  15       14.95       49.33     54.25 o 
   2   9  15       39.47        3.56     59.22 o 
   3   9  15      326.44      350.84    136.66 o 
  -2  10  15       68.76      166.61     84.66 o 
  -1  10  15      136.41      211.89    103.91 o 
   0  10  15      254.55      206.94     81.59 o 
   1  10  15      117.84      237.00     98.05 o 
   2  10  15      669.55      623.31    167.30 o 
  -1  11  15      569.71      620.84    141.47 o 
   0  11  15      105.95      124.81     71.11 o 
   1  11  15      155.57      322.14    109.47 o 
  -5   0  16        0.08        7.72     30.43 o 
  -4   0  16        0.40       -5.24     30.30 o 
  -3   0  16     3631.26     3455.17    243.16 o 
  -2   0  16      477.06      451.18     44.85 o 
  -1   0  16     1700.69     1643.19    160.87 o 
   0   0  16     2917.25     3043.63    214.04 o 
   1   0  16      336.91      454.04     87.51 o 
   2   0  16     1331.63     1287.18    160.43 o 
   3   0  16      253.33      253.71     91.53 o 
   4   0  16      234.52      181.63     54.94 o 
   5   0  16      465.04      501.49    123.52 o 
  -5   1  16      492.70      581.54     56.92 o 
  -4   1  16      388.36      342.31     38.42 o 
  -3   1  16      592.25      639.69     80.15 o 
  -2   1  16     1039.13     1064.52     62.76 o 
  -1   1  16       50.00       54.70     16.35 o 
   0   1  16     2115.94     2174.43    132.01 o 
   1   1  16        0.23      -23.17     46.47 o 
   2   1  16      180.06      123.67     37.01 o 
   3   1  16      114.52      115.01     32.70 o 
   4   1  16        1.07       13.97     21.52 o 
   5   1  16       56.29      145.12     42.75 o 
  -5   2  16       11.32       19.95     25.73 o 
  -4   2  16       57.62       -1.82     26.29 o 
  -3   2  16        6.15      158.33     55.97 o 
  -2   2  16       14.75       60.91     30.12 o 
  -1   2  16       39.05      119.63     44.60 o 
   0   2  16       14.86       14.65      9.67 o 
   1   2  16      124.12      135.92     48.07 o 
   2   2  16       26.77       48.71     20.64 o 
   3   2  16       20.19       17.38     41.90 o 
   4   2  16       36.86       67.84     39.22 o 
   5   2  16       13.01       24.19     32.51 o 
  -5   3  16      346.00      391.37     84.67 o 
  -4   3  16        0.23        9.21     30.29 o 
  -3   3  16      713.51      756.92     87.87 o 
  -2   3  16      719.37      828.59     86.41 o 
  -1   3  16        0.61       35.11     33.63 o 
   0   3  16     1574.52     1384.23    215.21 o 
   1   3  16       10.34      -21.37     17.38 o 
   2   3  16       97.64       87.78     35.72 o 
   3   3  16      801.05      796.51     72.24 o 
   4   3  16        1.52        1.22     20.88 o 
   5   3  16      121.70       84.38     28.13 o 
  -5   4  16        4.08       37.65     47.38 o 
  -4   4  16       23.53       27.41     35.16 o 
  -3   4  16     1210.89     1128.23    105.69 o 
  -2   4  16      418.28      420.66     61.32 o 
  -1   4  16     2177.15     2036.43    230.87 o 
   0   4  16     1493.86     1626.62    172.27 o 
   1   4  16       11.29      -16.42     19.50 o 
   2   4  16     3321.12     3284.58    145.60 o 
   3   4  16      147.41      149.27     31.06 o 
   4   4  16       36.87       95.06     94.91 o 
   5   4  16      370.50      288.10     98.24 o 
  -5   5  16      314.91      441.95    124.62 o 
  -4   5  16      336.92      350.98     59.87 o 
  -3   5  16      187.94      266.24     98.44 o 
  -2   5  16       26.60       53.83     63.35 o 
  -1   5  16      407.14      372.39     88.27 o 
   0   5  16      914.60      957.64    135.41 o 
   1   5  16      203.16      225.96     38.55 o 
   2   5  16       98.48       77.13     27.69 o 
   3   5  16      571.64      582.15     59.52 o 
   4   5  16        9.58       99.91     98.03 o 
  -4   6  16       68.56       55.92     65.50 o 
  -3   6  16       24.49       83.21     67.83 o 
  -2   6  16      907.87      814.79    135.16 o 
  -1   6  16      172.16      304.20     90.76 o 
   0   6  16      122.09      131.98     59.83 o 
   1   6  16      833.58      849.52    134.22 o 
   2   6  16       37.86       46.92     94.06 o 
   3   6  16      122.14      158.08     54.02 o 
   4   6  16      210.50      341.50    145.82 o 
  -4   7  16       16.27       64.26     74.88 o 
  -3   7  16       85.45      146.89     76.50 o 
  -2   7  16      660.79      571.73    124.53 o 
  -1   7  16       86.07       66.78     79.41 o 
   0   7  16      849.56      825.98    139.19 o 
   1   7  16      256.65      273.34     83.27 o 
   2   7  16      132.38       69.08     62.91 o 
   3   7  16      507.99      563.03    140.01 o 
   4   7  16       40.65      126.81     98.23 o 
  -4   8  16        4.93      -83.47     76.41 o 
  -3   8  16      531.77      661.42    138.38 o 
  -2   8  16      236.03      197.29     84.82 o 
  -1   8  16      377.07      330.63     98.73 o 
   0   8  16      313.83      395.22    106.23 o 
   1   8  16       72.86      191.19     81.10 o 
   2   8  16      399.64      380.90     72.59 o 
   3   8  16        5.37       40.26     75.42 o 
  -3   9  16        9.66      -21.14     61.41 o 
  -2   9  16       79.93      -38.36     61.12 o 
  -1   9  16      302.75      387.52    112.64 o 
   0   9  16      237.27      338.44    100.56 o 
   1   9  16       25.41      100.04     69.43 o 
   2   9  16       32.59       48.45     42.27 o 
   3   9  16       22.50      -24.69     73.87 o 
  -2  10  16      378.96      422.59    122.34 o 
  -1  10  16       85.47      181.00     85.72 o 
   0  10  16      156.13      237.99     95.69 o 
   1  10  16      600.02      749.68    146.93 o 
   2  10  16       54.71       33.28    100.61 o 
   0  11  16      208.05      216.70     96.63 o 
  -5   1  17      520.08      604.75     68.15 o 
  -4   1  17      124.63      124.60     32.62 o 
  -3   1  17      733.97      856.53    124.22 o 
  -2   1  17      913.86      914.76     57.49 o 
  -1   1  17       32.50       12.63     27.47 o 
   0   1  17     5504.75     5496.32    212.84 o 
   1   1  17      275.60      266.91     47.35 o 
   2   1  17     1050.18      737.38     83.54 o 
   3   1  17     1578.12     1612.09     88.14 o 
   4   1  17        0.92       29.68     65.49 o 
   5   1  17      190.57      205.80     70.12 o 
  -5   2  17       29.70       62.10     63.11 o 
  -4   2  17        2.40       -2.24     30.61 o 
  -3   2  17     2269.58     2123.98    143.63 o 
  -2   2  17      429.34      421.21     66.93 o 
  -1   2  17     2468.34     2378.34    142.63 o 
   0   2  17     1321.33     1371.73    109.60 o 
   1   2  17      334.62      343.85     74.65 o 
   2   2  17     3614.38     3582.46     98.96 o 
   3   2  17      190.19      262.24     56.36 o 
   4   2  17      418.75      471.42    109.41 o 
   5   2  17      504.45      530.66     86.46 o 
  -5   3  17      449.95      477.42     84.36 o 
  -4   3  17      176.78      132.31     76.29 o 
  -3   3  17      817.80      915.26     95.57 o 
  -2   3  17      335.98      375.49     60.26 o 
  -1   3  17      463.86      491.18     67.53 o 
   0   3  17     3268.49     3419.30    248.14 o 
   1   3  17       50.38       66.37     37.75 o 
   2   3  17        1.23       11.15     27.72 o 
   3   3  17      615.62      558.77     46.29 o 
   4   3  17       35.77       46.79     53.19 o 
   5   3  17       60.63      148.49     54.55 o 
  -5   4  17       54.52      -12.88     62.11 o 
  -4   4  17       24.50        1.64     30.64 o 
  -3   4  17       61.38      133.44     98.49 o 
  -2   4  17      318.37      302.07     58.92 o 
  -1   4  17      144.28      225.07     72.08 o 
   0   4  17      683.25      713.45    117.17 o 
   1   4  17      267.92      273.77     41.11 o 
   2   4  17      497.09      630.06     74.65 o 
   3   4  17      123.82       81.25     33.17 o 
   4   4  17      163.30      215.71     86.37 o 
  -4   5  17        4.32       -1.51     44.38 o 
  -3   5  17      837.06      862.36    147.26 o 
  -2   5  17      851.25      892.86    145.34 o 
  -1   5  17       88.86       32.30     45.15 o 
   0   5  17     2935.73     3287.04    257.59 o 
   1   5  17      374.42      281.28     40.60 o 
   2   5  17      296.08      280.34     45.30 o 
   3   5  17      344.83      284.64     42.24 o 
   4   5  17       31.27      228.17    125.87 o 
  -4   6  17       21.55       46.41     76.95 o 
  -3   6  17      988.07     1321.64    183.07 o 
  -2   6  17      756.01      977.38    150.65 o 
  -1   6  17      291.65      525.31    116.01 o 
   0   6  17      431.05      783.60    140.00 o 
   1   6  17      155.51      172.57     69.43 o 
   2   6  17     1267.90     1268.24    323.65 o 
   3   6  17       25.00        9.59     38.22 o 
   4   6  17      263.13      679.10    167.20 o 
  -4   7  17      309.25      213.28     88.05 o 
  -3   7  17      158.03      246.68    104.34 o 
  -2   7  17       43.55       34.09     59.51 o 
  -1   7  17      661.73      725.79    134.89 o 
   0   7  17      634.27      609.02    130.94 o 
   1   7  17      207.08      248.67     87.73 o 
   2   7  17       51.83       26.35     40.22 o 
   3   7  17      140.14      105.42     59.60 o 
  -3   8  17       10.98       53.85     67.86 o 
  -2   8  17       98.34      164.45     74.68 o 
  -1   8  17      128.90      106.82     85.32 o 
   0   8  17      143.40      182.72     81.11 o 
   1   8  17      343.24      407.20    102.24 o 
   2   8  17      368.50      322.82     77.01 o 
   3   8  17      213.80      108.20     79.03 o 
  -3   9  17       64.01      141.17     92.46 o 
  -2   9  17      104.93      210.88     99.19 o 
  -1   9  17       78.56      198.95     91.44 o 
   0   9  17      395.25      430.41    114.60 o 
   1   9  17       26.02       68.08     83.37 o 
   2   9  17      226.34      111.05     53.31 o 
  -2  10  17      121.09      166.17    111.05 o 
  -1  10  17      106.61       47.90     52.70 o 
   0  10  17       28.23       17.66     64.11 o 
   1  10  17       61.87      128.87     80.04 o 
  -5   0  18        8.85      -32.24     38.28 o 
  -4   0  18       11.57       18.74     29.11 o 
  -3   0  18     1605.95     1600.94    181.91 o 
  -2   0  18     1039.34      904.73    130.26 o 
  -1   0  18     2117.51     1995.76    189.56 o 
   0   0  18      602.39      729.20    122.14 o 
   1   0  18      304.35      344.67     85.95 o 
   2   0  18     3782.54     3335.04    269.71 o 
   3   0  18      564.68      558.03    122.93 o 
   4   0  18      260.52      115.85     56.15 o 
   5   0  18      702.17      675.09    139.09 o 
  -5   1  18      363.29      420.89     58.34 o 
  -4   1  18      143.13      126.05     28.86 o 
  -3   1  18      622.01      674.25     88.56 o 
  -2   1  18      408.83      428.42     41.07 o 
  -1   1  18      226.81      216.08     86.30 o 
   0   1  18      799.11     1045.18    100.64 o 
   1   1  18      175.04      195.45     45.35 o 
   2   1  18       14.91      -19.04     38.99 o 
   3   1  18      726.08      703.20     99.15 o 
   4   1  18       12.01       39.22    168.92 o 
   5   1  18       81.52       75.89     84.93 o 
  -5   2  18        0.68        9.72     28.63 o 
  -4   2  18        6.64      -14.66     24.58 o 
  -3   2  18       39.88      129.69     54.54 o 
  -2   2  18       71.23       42.89     17.64 o 
  -1   2  18        0.24       16.02     36.68 o 
   0   2  18        3.55       51.01     38.81 o 
   1   2  18       52.80      115.14     58.16 o 
   2   2  18        1.28      -55.32     36.88 o 
   3   2  18       23.42       72.56     52.17 o 
   4   2  18       33.06      108.11     48.49 o 
  -5   3  18      346.31      320.54     67.74 o 
  -4   3  18       16.82        4.59     26.96 o 
  -3   3  18      181.80      154.80     51.61 o 
  -2   3  18      314.57      331.49     64.68 o 
  -1   3  18       53.87       78.92     34.57 o 
   0   3  18     1463.43     1423.12    166.54 o 
   1   3  18      113.09       64.82     59.65 o 
   2   3  18      540.85      527.43     66.64 o 
   3   3  18      713.25      636.15     66.85 o 
   4   3  18       17.06       42.71     44.91 o 
  -4   4  18        2.47       32.31     35.90 o 
  -3   4  18     1525.02     1387.58    123.66 o 
  -2   4  18       56.37       55.52     35.06 o 
  -1   4  18     1786.61     1806.66    194.78 o 
   0   4  18      491.14      462.25     96.63 o 
   1   4  18        1.71        8.26     50.44 o 
   2   4  18     1778.02     1800.30    121.04 o 
   3   4  18        0.65        5.25     29.26 o 
   4   4  18      113.07      165.09     51.53 o 
  -4   5  18      291.20      295.76     61.54 o 
  -3   5  18       92.93       64.86     64.08 o 
  -2   5  18      215.65      399.46    114.09 o 
  -1   5  18      127.97      122.61     62.97 o 
   0   5  18      635.43      640.34    121.45 o 
   1   5  18       47.78       10.30     20.15 o 
   2   5  18       37.51       39.62     42.08 o 
   3   5  18      199.53      187.10     55.34 o 
   4   5  18       72.48      184.78    135.15 o 
  -4   6  18       13.30        2.20     63.00 o 
  -3   6  18       11.90      109.01     86.61 o 
  -2   6  18      202.08      255.40     84.61 o 
  -1   6  18       53.86       68.69     62.47 o 
   0   6  18       83.72      175.87     90.09 o 
   1   6  18      152.64      227.53     69.49 o 
   2   6  18        1.04       24.30     58.68 o 
   3   6  18      176.05      129.47     89.67 o 
   4   6  18      122.85      144.74    120.18 o 
  -3   7  18      213.08      330.58    104.88 o 
  -2   7  18      437.96      479.01    114.06 o 
  -1   7  18        0.94       78.83     80.85 o 
   0   7  18     1047.69     1043.40    158.75 o 
   1   7  18       94.64      127.90     78.06 o 
   2   7  18      414.95      349.86     71.07 o 
   3   7  18      377.34      189.20     71.17 o 
  -3   8  18      394.12      557.25    140.14 o 
  -2   8  18       96.43      171.33    102.95 o 
  -1   8  18      354.74      473.02    116.15 o 
   0   8  18      167.70      323.13     95.89 o 
   1   8  18       54.51       35.75     44.61 o 
   2   8  18      594.85      638.08    101.06 o 
   3   8  18       36.76      -86.45     92.74 o 
  -2   9  18       55.37       61.16     70.34 o 
  -1   9  18      409.15      460.95    125.66 o 
   0   9  18      171.03      157.12     88.09 o 
   1   9  18      172.29      105.35     77.60 o 
   2   9  18       83.91      115.84     51.30 o 
  -1  10  18        5.91       71.62     79.45 o 
   0  10  18       82.70      106.41     72.32 o 
   1  10  18      146.63      201.06     90.17 o 
  -5   1  19      230.83      316.46     70.54 o 
  -4   1  19       70.10       -4.43     48.47 o 
  -3   1  19      874.50      815.96     97.88 o 
  -2   1  19      411.46      435.95     71.19 o 
  -1   1  19       31.23       18.23     32.86 o 
   0   1  19     1447.78     1465.74    121.19 o 
   1   1  19        1.75       66.65     35.72 o 
   2   1  19      312.32      268.71     49.90 o 
   3   1  19      218.03      355.63     78.32 o 
   4   1  19        1.17      -18.38    115.41 o 
  -5   2  19      141.60      105.89     49.21 o 
  -4   2  19        0.00       34.78     33.01 o 
  -3   2  19     1173.33     1028.18    106.48 o 
  -2   2  19      367.45      308.56     60.43 o 
  -1   2  19     1411.68     1446.71    120.69 o 
   0   2  19     1352.31     1399.80    118.00 o 
   1   2  19        0.03       60.85     52.56 o 
   2   2  19     1681.53     1664.09    109.05 o 
   3   2  19       31.35       45.22     40.03 o 
   4   2  19      237.79      268.61     66.62 o 
  -4   3  19      192.21      151.14     36.97 o 
  -3   3  19      362.84      383.32     67.98 o 
  -2   3  19        3.34      -41.71     28.76 o 
  -1   3  19       15.71       52.21     33.21 o 
   0   3  19     1131.45     1405.52    177.71 o 
   1   3  19      186.98      179.94    157.51 o 
   2   3  19      120.13      108.44     38.23 o 
   3   3  19      322.55      310.73     47.23 o 
   4   3  19       15.97       63.56    115.78 o 
  -4   4  19       19.58       24.82     47.15 o 
  -3   4  19        6.47       81.19     52.33 o 
  -2   4  19      107.18       45.99     31.10 o 
  -1   4  19      322.10      317.88     91.05 o 
   0   4  19       33.74      -29.55     43.11 o 
   1   4  19      582.36      549.98     63.68 o 
   2   4  19       91.71      151.71     42.59 o 
   3   4  19      118.96      140.29     37.67 o 
   4   4  19       91.52       84.91     70.51 o 
  -4   5  19        1.26       29.62     73.16 o 
  -3   5  19      506.33      553.10    131.00 o 
  -2   5  19      247.92      344.61    107.87 o 
  -1   5  19       24.91       12.53     42.36 o 
   0   5  19     1103.29     1219.49    168.89 o 
   1   5  19        1.95       20.95     39.14 o 
   2   5  19      149.83       87.82    144.11 o 
   3   5  19      379.10      236.98    102.35 o 
   4   5  19       58.64      108.71     90.97 o 
  -4   6  19        7.93       42.54     62.86 o 
  -3   6  19      369.33      284.65     89.06 o 
  -2   6  19      616.06      561.95    131.67 o 
  -1   6  19      899.86      879.25    149.77 o 
   0   6  19      145.66       62.11     50.47 o 
   1   6  19       16.46      -42.03     50.35 o 
   2   6  19      766.29      840.70    120.38 o 
   3   6  19        7.78      -45.45     51.25 o 
  -3   7  19      132.11      112.25     80.56 o 
  -2   7  19        2.27       -6.04     58.37 o 
  -1   7  19      158.88      271.24     87.89 o 
   0   7  19      437.85      501.14    133.15 o 
   1   7  19      127.65      122.28     64.10 o 
   2   7  19        2.11       28.88     71.25 o 
   3   7  19      134.17      102.05     83.15 o 
  -3   8  19        5.55       98.45     82.44 o 
  -2   8  19      398.03      407.23    116.54 o 
  -1   8  19      219.66      253.02    105.88 o 
   0   8  19       72.36       62.91     62.15 o 
   1   8  19      662.49      794.64    151.49 o 
   2   8  19      108.03       85.87     45.88 o 
  -2   9  19      281.75      261.85     86.67 o 
  -1   9  19       71.24      212.97     96.68 o 
   0   9  19      332.19      529.18    136.09 o 
   1   9  19       85.99       25.10     72.39 o 
  -4   0  20        6.14      -40.00     57.77 o 
  -3   0  20      397.03      490.45    116.14 o 
  -2   0  20      502.05      470.46    109.57 o 
  -1   0  20     1264.30     1070.72    144.61 o 
   0   0  20      145.32      202.81     77.83 o 
   1   0  20        4.10      -49.00     65.11 o 
   2   0  20     2933.98     2577.72    258.02 o 
   3   0  20        8.92       54.09     64.36 o 
   4   0  20      131.36      109.10     55.46 o 
  -4   1  20       98.17      124.48     69.68 o 
  -3   1  20      552.04      443.66     77.55 o 
  -2   1  20      263.11      288.71     64.48 o 
  -1   1  20      139.11       84.98     37.74 o 
   0   1  20     2907.59     2720.45    166.58 o 
   1   1  20       12.88        2.78     33.31 o 
   2   1  20      227.07      162.66     64.96 o 
   3   1  20      994.14      802.45    108.89 o 
   4   1  20        0.16       25.07    115.54 o 
  -4   2  20        0.56        8.50     35.21 o 
  -3   2  20       14.76       51.32     44.87 o 
  -2   2  20       33.34      101.03     42.55 o 
  -1   2  20        1.74       82.85     51.33 o 
   0   2  20        3.32       49.12     52.20 o 
   1   2  20       17.06       92.91     73.83 o 
   2   2  20        2.72       25.61     48.28 o 
   3   2  20       19.27       79.92     55.27 o 
   4   2  20       31.32       17.91     96.47 o 
  -4   3  20       56.74       22.04     45.22 o 
  -3   3  20      520.90      602.23     89.59 o 
  -2   3  20      627.77      550.98    111.69 o 
  -1   3  20      135.08       90.93     44.26 o 
   0   3  20     2265.99     2412.22    232.45 o 
   1   3  20      321.75      244.43     61.06 o 
   2   3  20      439.34      365.75     68.56 o 
   3   3  20      425.27      229.66     76.32 o 
   4   3  20       19.39       35.98     79.38 o 
  -4   4  20        0.48        3.88     45.50 o 
  -3   4  20      643.95      574.40     85.67 o 
  -2   4  20      463.02      353.99     64.80 o 
  -1   4  20      334.00      276.90     84.12 o 
   0   4  20      114.18      121.06     62.74 o 
   1   4  20       22.85       -1.22     35.77 o 
   2   4  20      966.77     1018.65     87.50 o 
   3   4  20        6.83      -31.68     24.15 o 
   4   4  20      346.23      262.52    105.14 o 
  -4   5  20      254.04      296.67    100.31 o 
  -3   5  20      288.79      338.57    107.44 o 
  -2   5  20      172.79      157.60     77.71 o 
  -1   5  20      352.26      326.56     98.29 o 
   0   5  20      882.52      928.94    149.58 o 
   1   5  20       16.76      -58.01     74.48 o 
   2   5  20        2.64       11.52     55.34 o 
   3   5  20       97.06       77.84     61.01 o 
  -3   6  20        2.16       -0.13     54.58 o 
  -2   6  20        6.87       47.26     69.99 o 
  -1   6  20        2.09       -7.05     60.34 o 
   0   6  20       63.20       42.61     56.64 o 
   1   6  20       89.41       51.75     50.67 o 
   2   6  20       63.16      177.19     73.75 o 
   3   6  20      173.90      135.68     53.11 o 
  -3   7  20      225.81       71.06     86.04 o 
  -2   7  20       83.85      123.40     96.23 o 
  -1   7  20       56.09       69.48     68.95 o 
   0   7  20      671.12      766.22    155.17 o 
   1   7  20      101.73      150.82     70.34 o 
   2   7  20      280.37      309.05     84.78 o 
  -2   8  20      178.23      268.51    103.46 o 
  -1   8  20      321.94      278.05    110.66 o 
   0   8  20       60.67      147.15     83.08 o 
   1   8  20        3.48       13.88     61.50 o 
   2   8  20      545.20      625.60    112.12 o 
  -1   9  20      247.98      300.52    113.87 o 
   0   9  20      142.18      161.81     77.67 o 
  -4   1  21       19.70      -34.28     45.52 o 
  -3   1  21      387.05      388.01     74.04 o 
  -2   1  21       89.97      104.51     52.06 o 
  -1   1  21       30.71       12.00     31.40 o 
   0   1  21      643.44      708.45     95.03 o 
   1   1  21        4.50       73.48     37.39 o 
   2   1  21      109.23       59.23     38.14 o 
   3   1  21      200.35      179.35     59.50 o 
   4   1  21       33.00       37.77    112.71 o 
  -4   2  21       66.27       92.14     48.62 o 
  -3   2  21      811.46      696.15     95.88 o 
  -2   2  21      367.66      382.81     71.56 o 
  -1   2  21     1295.32     1271.08    116.36 o 
   0   2  21      194.56      251.61     63.23 o 
   1   2  21       19.95       42.25     55.17 o 
   2   2  21     1099.04     1142.02     98.40 o 
   3   2  21       37.05       34.04     48.13 o 
   4   2  21      169.52      118.38     77.63 o 
  -4   3  21      101.89       82.48     41.82 o 
  -3   3  21      166.02      169.52     56.19 o 
  -2   3  21      105.87       50.18     38.88 o 
  -1   3  21        9.83      -28.18     38.94 o 
   0   3  21      539.38      639.29    128.58 o 
   1   3  21        0.99      -20.89     34.16 o 
   2   3  21      121.84      131.32     36.81 o 
   3   3  21      167.51      120.26     83.16 o 
  -4   4  21        2.68      -34.81     33.37 o 
  -3   4  21        9.90       94.64     52.72 o 
  -2   4  21      131.00       68.33    111.95 o 
  -1   4  21        0.08       39.05     52.48 o 
   0   4  21        5.11      -20.74     49.51 o 
   1   4  21      138.82      111.44     37.65 o 
   2   4  21        0.40       85.88     37.34 o 
   3   4  21       58.90        6.47     47.72 o 
  -3   5  21      216.81      122.60     91.21 o 
  -2   5  21       68.69       94.89     75.31 o 
  -1   5  21       43.44       -3.41     56.97 o 
   0   5  21      623.72      581.08    121.17 o 
   1   5  21       22.35      -96.67     77.33 o 
   2   5  21      437.84      444.43     93.97 o 
   3   5  21      268.42      292.04     76.70 o 
  -3   6  21      282.81      391.88    128.99 o 
  -2   6  21       78.38       36.01     73.63 o 
  -1   6  21      658.18      535.96    126.63 o 
   0   6  21       23.03      156.44     82.63 o 
   1   6  21        1.72      -93.11     83.14 o 
   2   6  21      442.29      502.28    111.31 o 
   3   6  21       10.14       26.90     84.94 o 
  -2   7  21        0.05      145.09    102.05 o 
  -1   7  21       82.98      156.95     93.50 o 
   0   7  21      255.56      192.40     86.73 o 
   1   7  21       88.93       12.31     70.83 o 
   2   7  21       12.71       89.30     67.69 o 
  -1   8  21        8.20       90.98     74.60 o 
   0   8  21       10.83       80.92     92.63 o 
   1   8  21      142.90      104.73     59.48 o 
  -4   0  22        1.34       47.90     76.83 o 
  -3   0  22      584.33      448.12    125.34 o 
  -2   0  22      185.07      127.57     69.77 o 
  -1   0  22      885.36      983.49    151.58 o 
   0   0  22       48.32       97.44     64.25 o 
   1   0  22        0.04        4.80     61.51 o 
   2   0  22      752.03      716.09    141.34 o 
   3   0  22      147.28      119.43     53.84 o 
  -4   1  22      112.84      114.37     41.92 o 
  -3   1  22      460.32      401.05     78.82 o 
  -2   1  22       48.72       59.10     45.25 o 
  -1   1  22        9.42      -21.39     33.24 o 
   0   1  22     1451.00     1479.58    133.14 o 
   1   1  22       22.07       72.96     42.37 o 
   2   1  22      344.87      271.07     53.28 o 
   3   1  22      206.07      132.18     55.15 o 
  -4   2  22        8.47       72.93     40.52 o 
  -3   2  22        7.74       86.84     66.48 o 
  -2   2  22        2.15       -6.80     54.01 o 
  -1   2  22        0.20      108.66     52.04 o 
   0   2  22        6.06       31.76     37.89 o 
   1   2  22       30.75       43.72     37.07 o 
   2   2  22        0.07      -20.36     35.64 o 
   3   2  22       34.13       -4.20    101.09 o 
  -3   3  22      734.71      712.34     98.44 o 
  -2   3  22      291.36      297.76     70.42 o 
  -1   3  22       47.77       -4.96     41.23 o 
   0   3  22     1162.67     1163.78    172.68 o 
   1   3  22       27.42      -14.59     39.53 o 
   2   3  22      252.34      199.43     46.76 o 
   3   3  22      205.35      181.74     51.23 o 
  -3   4  22      241.76      245.58     72.50 o 
  -2   4  22      576.19      553.36     85.66 o 
  -1   4  22      612.44      561.07    119.28 o 
   0   4  22       63.78       11.73     53.22 o 
   1   4  22        5.27      -51.56     82.48 o 
   2   4  22      733.57      894.01    122.54 o 
   3   4  22       14.30        8.77     60.69 o 
  -3   5  22      247.67      177.09     96.28 o 
  -2   5  22       13.18       41.73     48.94 o 
  -1   5  22      283.93      394.99    124.09 o 
   0   5  22      429.76      310.82    107.98 o 
   1   5  22      211.38      286.37    103.48 o 
   2   5  22        3.47       26.63     50.36 o 
   3   5  22       91.87       -0.51     52.18 o 
  -2   6  22      118.72      168.55     73.77 o 
  -1   6  22      113.05      197.35     87.13 o 
   0   6  22       34.54      -18.38     65.67 o 
   1   6  22      162.93      -10.18     71.26 o 
   2   6  22       36.21      133.02     65.22 o 
  -2   7  22       58.60      184.60     91.90 o 
  -1   7  22       87.43       -5.17     63.26 o 
   0   7  22      412.80      235.98     92.82 o 
   1   7  22       53.09        8.60     51.15 o 
   0   8  22        3.53       85.84     79.30 o 
  -3   1  23      240.29      353.38     78.14 o 
  -2   1  23       75.24       91.44     49.07 o 
  -1   1  23        9.09       28.84     60.17 o 
   0   1  23     1118.91     1089.84    117.18 o 
   1   1  23       44.63       76.41     39.52 o 
   2   1  23      320.60      341.94     71.69 o 
   3   1  23      483.77      379.02     72.21 o 
  -3   2  23      203.89      341.08     78.02 o 
  -2   2  23      366.14      323.02     63.67 o 
  -1   2  23      762.69      779.97     99.19 o 
   0   2  23       39.01       51.86     82.37 o 
   1   2  23        2.57       -1.33     41.72 o 
   2   2  23      777.61      688.23     84.76 o 
   3   2  23        0.05       38.06     43.72 o 
  -3   3  23      307.18      251.22     70.00 o 
  -2   3  23      121.85       56.16     45.18 o 
  -1   3  23       30.85       -2.57    126.00 o 
   0   3  23      663.01      599.94    133.82 o 
   1   3  23        3.99        8.20     29.80 o 
   2   3  23       80.42      192.55     52.24 o 
   3   3  23      101.87       74.34    130.39 o 
  -3   4  23        0.02       64.78     45.89 o 
  -2   4  23       86.98      103.32     57.12 o 
  -1   4  23        0.06       -0.89     69.94 o 
   0   4  23       45.06      -30.75     61.59 o 
   1   4  23       99.74       75.41     54.63 o 
   2   4  23        0.94      142.85    131.55 o 
  -2   5  23      144.92      124.08     64.06 o 
  -1   5  23      132.06       98.47     77.35 o 
   0   5  23      471.48      410.40    114.10 o 
   1   5  23      130.10      166.26     86.22 o 
   2   5  23      271.54      373.16    100.15 o 
  -2   6  23      169.42      159.20    100.03 o 
  -1   6  23      150.75      105.93     66.67 o 
   0   6  23        0.47      -56.35     78.71 o 
   1   6  23        6.54      -26.44     66.60 o 
  -1   7  23       29.71       -3.98     67.15 o 
   0   7  23      156.54      203.35     73.77 o 
  -3   0  24      342.86      439.30    118.04 o 
  -2   0  24      334.91      437.53    119.52 o 
  -1   0  24      421.98      448.35    115.81 o 
   0   0  24        0.24       94.42     83.38 o 
   1   0  24       25.11       50.53     58.84 o 
   2   0  24      358.55      300.70    102.51 o 
   3   0  24        3.06       10.63     46.39 o 
  -3   1  24      314.17      333.97     80.05 o 
  -2   1  24       12.29        3.73    110.30 o 
  -1   1  24        1.72      -52.70     42.93 o 
   0   1  24      495.08      524.19     88.76 o 
   1   1  24       23.73      -25.08     77.03 o 
   2   1  24      195.90      219.56     55.08 o 
   3   1  24        6.33       45.43     55.20 o 
  -3   2  24       18.58        1.59     40.56 o 
  -2   2  24        0.20      -82.31     54.87 o 
  -1   2  24        0.30      -41.47     52.34 o 
   0   2  24       10.77      146.55     62.04 o 
   1   2  24        6.34      -43.44     66.04 o 
   2   2  24        5.36       47.60     32.20 o 
  -3   3  24      270.10      356.46     76.85 o 
  -2   3  24        1.03       55.93     41.63 o 
  -1   3  24        9.08       32.87     41.69 o 
   0   3  24      527.17      626.60    150.35 o 
   1   3  24        8.94      -69.53     58.95 o 
   2   3  24      203.63      283.23     85.74 o 
  -2   4  24      123.11      111.96     48.20 o 
  -1   4  24      711.58      767.01    140.55 o 
   0   4  24        3.23       17.43     60.70 o 
   1   4  24       16.60       37.14     60.69 o 
   2   4  24      468.81      534.25    113.80 o 
  -2   5  24       35.31      133.02     87.41 o 
  -1   5  24       17.29      -99.87     92.01 o 
   0   5  24      392.16      342.89    104.64 o 
   1   5  24       72.99       33.31     61.25 o 
  -1   6  24        2.49       61.58     89.15 o 
   0   6  24        4.16      -28.77     60.79 o 
  -2   1  25       44.71       76.95     42.87 o 
  -1   1  25       16.17        3.70     64.58 o 
   0   1  25      507.85      459.16     86.90 o 
   1   1  25        0.14       77.23     81.29 o 
   2   1  25      285.36      274.92     80.36 o 
  -2   2  25      232.68      302.81     76.64 o 
  -1   2  25      576.15      668.59     99.10 o 
   0   2  25       22.51       88.59     63.94 o 
   1   2  25        1.87       29.54     38.44 o 
   2   2  25      281.09      268.41     54.94 o 
  -2   3  25        0.96       -5.92     51.02 o 
  -1   3  25       40.97      114.80     69.16 o 
   0   3  25      332.04      265.97    103.78 o 
   1   3  25       44.95       58.09     57.92 o 
   2   3  25       88.46       65.33    105.08 o 
  -1   4  25        6.31     -117.91     78.61 o 
   0   4  25       48.58      103.16     84.63 o 
   1   4  25        9.38      -45.55     65.66 o 
  -1   5  25        6.12      -67.16     79.78 o 
   0   5  25      225.78      272.85    105.38 o 
  -2   0  26      345.31      370.04    115.73 o 
  -1   0  26      379.56      216.80     98.00 o 
   0   0  26        9.77       91.89     72.72 o 
   1   0  26       17.24       98.31     55.89 o 
  -2   1  26        1.53      -16.32     78.40 o 
  -1   1  26       23.07        5.36     50.24 o 
   0   1  26      271.80      330.36     74.70 o 
   1   1  26        1.72       34.73     38.74 o 
  -1   2  26        3.92       61.04     48.62 o 
   0   2  26        1.54       -1.13     40.05 o 
   1   2  26        2.78       45.88     35.81 o 
  -1   3  26      151.76      141.83     61.83 o 
   0   3  26      426.89      584.28    135.73 o 
   1   3  26       13.56       46.24     65.67 o 
   0   1  27      198.92      256.79     79.71 o 
                                                 
